# Supplementary material for: GSAR: Bioconductor package for Gene Set analysis in R
Source: BMC Bioinformatics. 2017 Jan 24;18:61. doi: 10.1186/s12859-017-1482-6 (PMC5259853; doi:10.1186/s12859-017-1482-6)
Supplement: Additional file 3: — Source file ‘GSAR_1.9.1.tar.gz’. (GZ 2174 kb) [file 12859_2017_1482_MOESM3_ESM.gz]

Archive with 50 entries (43 files):
- GSAR/DESCRIPTION
- GSAR/NAMESPACE
- GSAR/R
- GSAR/R/AggrFtest.R
- GSAR/R/GSNCAtest.R
- GSAR/R/HDP.ranking.R
- GSAR/R/KStest.R
- GSAR/R/MDtest.R
- GSAR/R/RKStest.R
- GSAR/R/RMDtest.R
- GSAR/R/TestGeneSets.R
- GSAR/R/WWtest.R
- GSAR/R/findMST2.PPI.R
- GSAR/R/findMST2.R
- GSAR/R/plotMST2.pathway.R
- GSAR/R/radial.ranking.R
- GSAR/build
- GSAR/build/vignette.rds
- GSAR/data
- GSAR/data/datalist
- GSAR/data/p53DataSet.rda
- GSAR/inst
- GSAR/inst/CITATION
- GSAR/inst/NEWS.Rd
- GSAR/inst/doc
- GSAR/inst/doc/GSAR.R
- GSAR/inst/doc/GSAR.Rnw
- GSAR/inst/doc/GSAR.pdf
- GSAR/man
- GSAR/man/AggrFtest.Rd
- GSAR/man/GSAR-package.Rd
- GSAR/man/GSNCAtest.Rd
- GSAR/man/HDP.ranking.Rd
- GSAR/man/KStest.Rd
- GSAR/man/MDtest.Rd
- GSAR/man/RKStest.Rd
- GSAR/man/RMDtest.Rd
- GSAR/man/TestGeneSets.Rd
- GSAR/man/WWtest.Rd
- GSAR/man/findMST2.PPI.Rd
- GSAR/man/findMST2.Rd
- GSAR/man/p53DataSet.Rd
- GSAR/man/plotMST2.pathway.Rd
- GSAR/man/radial.ranking.Rd
- GSAR/vignettes
- GSAR/vignettes/Bioconductor.sty
- GSAR/vignettes/GSAR.Rnw
- GSAR/vignettes/GSAR.bib
- GSAR/vignettes/outline.pdf
- GSAR/vignettes/unsrturl.bst
