# Supplementary material for: GSAR: Bioconductor package for Gene Set analysis in R
Source: BMC Bioinformatics. 2017 Jan 24;18:61. doi: 10.1186/s12859-017-1482-6 (PMC5259853; doi:10.1186/s12859-017-1482-6)
Supplement: Additional file 3: — Source file ‘GSAR_1.9.1.tar.gz’. (GZ 2174 kb) [file 12859_2017_1482_MOESM3_ESM.gz › GSAR/DESCRIPTION]

Package: GSAR
Type: Package
Title: Gene Set Analysis in R
Version: 1.9.1
Date: 2016-08-08
Author: Yasir Rahmatallah <yrahmatallah@uams.edu>, Galina Glazko <gvglazko@uams.edu>
Maintainer: Yasir Rahmatallah <yrahmatallah@uams.edu>, Galina Glazko <gvglazko@uams.edu>
Depends: R (>= 3.0.1), igraph (>= 0.7.1)
Imports: stats, graphics
Suggests: MASS, GSVAdata, ALL, tweeDEseqCountData, GSEABase, annotate,
        org.Hs.eg.db, Biobase, genefilter, hgu95av2.db, edgeR,
        BiocStyle
LazyData: yes
biocViews: Software, StatisticalMethod, DifferentialExpression
Description: Gene set analysis using specific alternative hypotheses. Tests for differential expression, scale and net correlation structure.
License: GPL (>=2)
NeedsCompilation: no
Packaged: 2017-01-03 15:26:55 UTC; rahmatallahyasir
