# Supplementary material for: GSAR: Bioconductor package for Gene Set analysis in R
Source: BMC Bioinformatics. 2017 Jan 24;18:61. doi: 10.1186/s12859-017-1482-6 (PMC5259853; doi:10.1186/s12859-017-1482-6)
Supplement: Additional file 3: — Source file ‘GSAR_1.9.1.tar.gz’. (GZ 2174 kb) [file 12859_2017_1482_MOESM3_ESM.gz › GSAR/NAMESPACE]

export(
      AggrFtest,
      HDP.ranking,
      radial.ranking,
      WWtest,
      KStest,
      MDtest,
      RKStest,
      RMDtest,
      GSNCAtest,
      findMST2,
      findMST2.PPI,
      plotMST2.pathway,
      TestGeneSets
      )

import(igraph)
importFrom("stats", "cor", "dist", "sd", "var.test", "p.adjust")
importFrom("graphics", "legend", "mtext", "par", "plot", "title")
