# Supplementary material for: GSAR: Bioconductor package for Gene Set analysis in R
Source: BMC Bioinformatics. 2017 Jan 24;18:61. doi: 10.1186/s12859-017-1482-6 (PMC5259853; doi:10.1186/s12859-017-1482-6)
Supplement: Additional file 3: — Source file ‘GSAR_1.9.1.tar.gz’. (GZ 2174 kb) [file 12859_2017_1482_MOESM3_ESM.gz › GSAR/inst/CITATION]

citHeader("Please cite the first paper for the GSNCA and the second paper for WW, KS and RKS statistical tests implemented in package GSAR.")

citEntry(
   entry="article",
   title = "Gene sets net correlations analysis (GSNCA): a multivariate differential coexpression test for gene sets",
   author = "Yasir Rahmatallah and Frank Emmert-Streib and Galina Glazko",
   journal = "Bioinformatics",
   volume = "30",
   pages = "360-368",
   year = "2014",
   textVersion = "Rahmatallah Y and Emmert-Streib F and Glazko G (2014). Gene sets net correlations analysis (GSNCA): a multivariate differential coexpression test for gene sets. Bioinformatics 30, 360-368"
)

citEntry(
   entry="article",
   title = "Gene set analysis for self-contained tests: complex null and specific alternative hypotheses",
   author = "Yasir Rahmatallah and Frank Emmert-Streib and Galina Glazko",
   journal = "Bioinformatics",
   volume = "28",
   pages = "3073-3080",
   year = "2012",
	textVersion = "Rahmatallah Y and Emmert-Streib F and Glazko G (2012). Gene set analysis for self-contained tests: complex null and specific alternative hypotheses. Bioinformatics 28, 3073-3080"
)
