# Supplementary material for: GSAR: Bioconductor package for Gene Set analysis in R
Source: BMC Bioinformatics. 2017 Jan 24;18:61. doi: 10.1186/s12859-017-1482-6 (PMC5259853; doi:10.1186/s12859-017-1482-6)
Supplement: Additional file 3: — Source file ‘GSAR_1.9.1.tar.gz’. (GZ 2174 kb) [file 12859_2017_1482_MOESM3_ESM.gz › GSAR/inst/doc/GSAR.Rnw]

%\VignetteIndexEntry{Gene Set Analysis in R -- the GSAR Package}
%\VignetteKeyword{differential expression}

\documentclass[a4paper,10pt]{article}

\title{\textbf{Gene Set Analysis in R -- the GSAR Package}}
\author{Yasir Rahmatallah$^1$ and Galina Glazko$^2$\\
Department of Biomedical Informatics,\\
University of Arkansas for Medical Sciences,\\
Little Rock, AR 72205.\\
\texttt{$^1$yrahmatallah@uams.edu, $^2$gvglazko@uams.edu}}

\date{\Rpackage{GSAR} version \Sexpr{packageDescription("GSAR")$Version} 
(Last revision \Sexpr{packageDescription("GSAR")$Date})}

\SweaveOpts{echo=TRUE}
\usepackage{graphicx}
\usepackage{Bioconductor}
\usepackage[utf8]{inputenc}

\begin{document}

\maketitle

\tableofcontents

\newpage
%--------------------------------------------------------------------------
\section{Introduction}
%--------------------------------------------------------------------------
This vignette provides an overview of the \R{} package \Rpackage{GSAR} 
which provides a set of multivariate statistical tests for self-contained 
gene set analysis (GSA). \Rpackage{GSAR} consists of two-sample multivariate 
nonparametric statistical methods testing a null hypothesis against specific 
alternative hypotheses, such as differences in mean (shift), variance (scale) 
or correlation structure. It also offers a graphical visualization tool for 
the correlation networks obtained from expression data to examine the change 
in the net correlation structure of a gene set between two conditions based 
on the minimum spanning trees. The same tool also works for protein-protein 
Interaction (PPI) networks to highlight the most influential proteins. 
The package implements the methods proposed in 
\cite{Rahmatallah2014, Rahmatallah2012, Friedman1979} which were thoroughly 
tested using simulated and microarray datasets in \cite{Rahmatallah2014} and 
\cite{Rahmatallah2012}. Figure \ref{fig:outline} shows the outline of the 
package. While the test functions in the package analyze one gene set 
at a time, the wrapper function \Rfunction{TestGeneSets} receives a list 
of gene sets and invokes a specific test function for all the gene sets 
in a sequential manner.

The methods in the package can also be applied to RNA-seq count 
data given that proper normalization which accounts for both the within-sample 
differences (gene lengths) and between-samples differences (library sizes) is 
used. However, for RNA-seq data the variance is a function of mean expression 
and applying the variance tests (\Rfunction{RKStest}, \Rfunction{RMDtest}, 
\Rfunction{AggrFtest}) to RNA-seq data highly depends on the normalization 
method. This specific topic is not well-studied and characterized yet. 
This vignette begins with a brief overview of the theoretical concepts 
behind the statistical methods, and then provides a number of 
fully worked case studies, from microarrays to RNA-seq count data.

\begin{figure}[h]
  \centerline{\includegraphics[width=\textwidth]{outline.pdf}}
  \caption{GSAR package outline. The inputs for the statistical tests can be (1) 
the matrix of gene expression for a single gene set in the form of normalized 
microarray or RNA-seq data and a vector of labels indicating to which condition 
each sample belongs; or (2) the matrix of gene expression for all genes, a 
vector of labels indicating to which condition each sample belongs, and a list 
of gene sets. Each test returns P-value and, optionally, the test statistic of 
observed data, test statistic for all permutations, and other optional outputs. 
Some functions produce graph plots.}
  \label{fig:outline}
\end{figure}

Many methodologies for testing the differential expression of gene sets have 
been suggested and are collectively named gene set analysis (GSA). GSA can be 
either \emph{competitive} or \emph{self-contained}. Competitive approaches 
compare a gene set against its complement which contains all genes excluding 
the genes in the set, and self-contained approaches compare whether a gene set 
is differentially expressed (DE) between two phenotypes (condition). Some 
competitive approaches are influenced by the genomic coverage and the filtering 
of the data and can increase their power by the addition of unrelated data and 
even noise \cite{Tripathi2013} while others can be influenced by the proportion 
of up-regulated and down-regulated genes in a gene set between two conditions 
\cite{Rahmatallah2016BIB}. Due to these problems, package \Rpackage{GSAR} 
focuses on self-contained methods only. The possibility to formulate different 
statistical hypotheses by using different test statistics with self-contained 
approaches enables the formulation and exploration of different biological 
hypotheses \cite{Rahmatallah2012}. For GSA, testing hypotheses other than the 
equality of the mean expression vectors remains underexplored. Package 
\Rpackage{GSAR} provides a set of methods to test a null hypothesis against 
specific alternatives, such as differential distribution 
(function \Rfunction{WWtest}), shift or mean (functions \Rfunction{KStest} 
and \Rfunction{MDtest}), scale or variance (functions \Rfunction{RKStest}, 
\Rfunction{RMDtest}, and \Rfunction{AggrFtest}) or net correlation structure 
(function \Rfunction{GSNCAtest}). 

Most of the statistical methods available in package \Rpackage{GSAR} (all 
except \Rfunction{GSNCAtest} and \Rfunction{AggrFtest}) are network or 
graph-based. \Rpackage{GSAR} handles graphs using the rich functionality of 
the \Rclass{igraph} class from package \CRANpkg{igraph} \cite{Csardi2006}. 
\Rpackage{GSAR} invokes some functions from package \Rpackage{igraph} in its 
methods implementation and uses the plot method for class \CRANpkg{igraph} 
for visualizing the generated graphs.

Data packages \Biocexptpkg{ALL}, \Biocexptpkg{GSVAdata} and 
\Biocexptpkg{tweeDEseqCountData} which contain datasets are necessary for 
running the examples and case studies in this vignette. Package \Rpackage{GSAR} 
itself contains one preprocessed dataset to illustrate the analyses, which was 
employed in the article introducing the gene sets net correlations analysis 
(GSNCA) method \cite{Rahmatallah2014}. Other packages necessary for running 
the examples and case studies in this vignette are packages \CRANpkg{MASS}, 
\Biocpkg{GSEABase}, \Biocpkg{annotate}, \Biocannopkg{org.Hs.eg.db}, 
\Biocpkg{genefilter}, \Biocannopkg{hgu95av2.db} and \Biocpkg{edgeR}. The 
analysis will start by loading package \Rpackage{GSAR}

<<>>=
library(GSAR)
@

In what follows we introduce the following notations. Consider two different 
biological phenotypes, with $n_{1}$ samples of measurements for the first and 
$n_{2}$ samples of the same measurements for the second. Each sample is a 
$p$-dimensional vector of measurements of $p$ genes (constituting a single 
gene set). Hence, the data for the first phenotype consists of a 
$p \times n_{1}$ matrix and for the second phenotype consists of a 
$p \times n_{2}$ matrix, where rows are genes and columns are samples. The 
samples of the first and second phenotypes are respectively represented by two 
random vectors $X$ and $Y$. Let $X$ and $Y$ be independent and identically 
distributed with the distribution functions $F_{x}$, $F_{y}$, $p$-dimensional 
mean vectors $\bar{X}$ and $\bar{Y}$, and $p \times p$ covariance matrices 
$S_{x}$ and $S_{y}$.

%--------------------------------------------------------------------------
\section{Minimum spanning trees}
%--------------------------------------------------------------------------
\subsection{First MST}
%--------------------------------------------------------------------------
The pooled multivariate ($p$-dimensional) observations $X$ and $Y$ can be 
represented by an edge-weighted graph $G(V,E)$ where $V$ is the set of 
vertices in the graph. Each vertex in the sample network corresponds to one 
observation (sample) and $E$ is the set of edges connecting pairs of vertices. 
The complete graph of $X$ and $Y$ has $N=n_{1}+n_{2}$ vertices and $N(N-1)/2$ 
edges. The weights of the edges are estimated by the Euclidean distances between 
pairs of observations (samples) in $R^{p}$.

The minimum spanning tree (MST) is defined as the acyclic subset 
$T_{1} \subseteq E$ that connects all vertices in $V$ and whose total length 
$\sum_{i,j \in T_{1}} d(v_{i},v_{j})$ is minimal. Each vertex in the graph 
corresponds to a $p$-dimensional observation from $X$ or $Y$. The MST provides 
a way of ranking the multivariate observations by giving them ranks according 
to the positions of their corresponding vertices in the MST. The purpose of 
this ranking is to obtain the strong relationship between observations 
differences in ranks and their distances in $R^{p}$. The ranking algorithm can 
be designed specifically to confine a particular alternative hypothesis more 
detection power \cite{Rahmatallah2012}. Five tests in package \Rpackage{GSAR} 
are based on MST: \Rfunction{WWtest}, \Rfunction{KStest}, \Rfunction{MDtest}, 
\Rfunction{RKStest}, and \Rfunction{RMDtest}. 

The following example generates a feature set of $20$ features and $40$ 
observations using the random multivariate normal data generator from package 
\CRANpkg{MASS}, creates a graph object from the data and obtain its 
MST using functions from package \CRANpkg{igraph}.

<<echo=FALSE>>=
options(width=80, digits=3)
@

<<>>=
library(MASS)
set.seed(123)
nf <- 20
nobs <- 60
zero_vector <- array(0,c(1,nf))
cov_mtrx <- diag(nf)
dataset <- mvrnorm(nobs, zero_vector, cov_mtrx)
Wmat <- as.matrix(dist(dataset, method="euclidean", diag=TRUE, 
upper=TRUE, p=2))
gr <- graph_from_adjacency_matrix(Wmat, weighted=TRUE, mode="undirected")
MST <- mst(gr)
@

%--------------------------------------------------------------------------
\subsection{MST2 for correlation and PPI networks}
%--------------------------------------------------------------------------
The second MST is defined as the MST of the reduced graph $G(V,E-T_{1})$. We 
denote the union of the first and second MSTs by MST2. Each vertex in the MST2 
has a minimum degree of $2$ if all the edges between vertices are considered 
(full network). 

The correlation (coexpression) network is defined as the edge-weighted graph 
$G(V,E)$ where $V$ is the set of vertices in the graph with each vertex 
corresponding to one feature (gene) in the gene set and $E$ is the set of edges 
connecting pairs of vertices with weights estimated by some correlation distance 
measure. The correlation distance here is defined by $d_{ij}=1-|r_{ij}|$ where 
$d_{ij}$ and $r_{ij}$ are respectively the correlation distance and correlation 
coefficient between genes $i$ and $j$ \cite{Rahmatallah2014}. The MST2 of the 
correlation network gives the minimal set of essential links (interactions) 
among genes, which we interpret as a network of functional interactions. A gene 
that is highly correlated with most of the other genes in the gene set tends to 
occupy a central position and has a relatively high degree in the MST2 because 
the shortest paths connecting the vertices of the first and second MSTs tend to 
pass through this gene. In contrast, a gene with low intergene correlations 
most likely occupies a non-central position in the MST2 and has a degree of 2. 
This property of the MST2 makes it a valuable graphical visualization tool to 
examine the full correlation network obtained from gene expression data by 
highlighting the most influential genes. As an example, the MST2 of the 
dataset generated in the previous example can be found as follows

<<>>=
## The input of findMST2 must be a matrix with rows and columns 
## respectively corresponding to genes and columns.
## Therefore, dataset must be transposed first.
dataset <- aperm(dataset, c(2,1))
MST2 <- findMST2(dataset)
@

The protein-protein Interaction (PPI) network is defined as the binary graph
$G(V,E)$ where $V$ is the set of vertices in the graph with each vertex 
corresponding to one protein and $E$ is the set of edges connecting pairs 
of vertices where $e_{ij}=1$ if interaction exists between proteins $i$ and 
$j$ and $e_{ij}=0$ otherwise. The MST2 of the PPI network gives the minimal 
set of essential interactions among proteins. It was shown in 
\cite{Zybailov2016methods} that function \Rfunction{findMST2.PPI} reveals 
fine network structure with highly connected proteins occupying central 
positions in clusters.

%--------------------------------------------------------------------------
\section{Statistical methods}
%--------------------------------------------------------------------------
Package \Rpackage{GSAR} provides seven statistical methods that test five 
specific alternative hypotheses against the null (see Figure \ref{fig:outline}), 
two functions to find the MST2 of correlation and PPI networks, one wrapper 
function to plot the MST2 of correlation networks obtained from gene expression 
data under two conditions, and one wrapper function to facilitate performing a 
specific statistical method for a list of gene sets.

%--------------------------------------------------------------------------
\subsection{Wald-Wolfowitz test}
%--------------------------------------------------------------------------
The Wald-Wolfowitz (WW) tests the null hypothesis $H_{0}: F_{x}=F_{y}$ against 
the alternative $H_{1}: F_{x} \neq F_{y}$. When $p=1$, the univariate WW test 
begins by sorting the observations from two phenotypes in ascending order and 
labeling each observation by its phenotype. Then, the number of \emph{runs} 
($R$) is calculated where $R$ is a consecutive sequence of identical labels. 
The test statistic is a function of the number of runs and is asymptotically 
normally distributed.

The multivariate generalization ($p>1$) suggested in \cite{Friedman1979} is 
based on the MST. Similar to the univariate case, in the multivariate 
generalization of WW test, all edges in the MST connecting two vertices 
(observations) with different labels are removed and the number of the 
remaining disjoint trees ($R$) is calculated \cite{Friedman1979}. The test 
statistic is the standardized number of subtrees

$$W = \frac{R-E[R]}{\sqrt{var[R]}}$$

\noindent The null distribution of $W$ is obtained by permuting the 
observation labels for a large number of times ($nperm$) and calculating 
$W$ for each time. The null distribution is asymptotically normal. $P$-value 
is calculated as 

$$P-value = \frac{\sum_{k=1}^{nperm} I \left[ W_{k} \leq W_{obs} \right] + 1}{nperm + 1}$$

\noindent where $W_{k}$ is the test statistic for permutation $k$, $W_{obs}$ is the 
observed test statistic, and $I$ is the indicator function. Function 
\Rfunction{WWtest} performs this test.

%--------------------------------------------------------------------------
\subsection{Kolmogorov-Smirnov tests}
%--------------------------------------------------------------------------
When $p=1$, the univariate Kolmogorov-Smirnov (KS) test begins by sorting 
the observations from two phenotypes in ascending order. Then observations 
are ranked and the quantity

$$d_{i} = \frac{r_{i}}{n_{1}} - \frac{s_{i}}{n_{2}}$$

\noindent is calculated where $r_{i}$ ($s_{i}$) is the number of 
observations in $X$ ($Y$) ranked lower than $i$, $1 \leq i \leq N$. 
The test statistic is the maximal absolute difference between the 
Cumulative Distribution Functions (CDFs) of the ranks of samples 
from X and Y, $D = \sqrt{\frac{n_{1}n_{2}}{n_{1}+n_{2}}} max|d_{i}|$. 
The null distribution of $D$ is obtained by permuting the observation labels 
for a large number of times ($nperm$) and calculating $D$ for each time. 
The KS statistic asymptotically follows the Smirnov distribution and 
tests a one-sided hypothesis. $P$-value is calculated as

$$P-value = \frac{\sum_{k=1}^{nperm} I \left[ D_{k} \geq D_{obs} \right] + 1}{nperm + 1}$$

\noindent where $D_{k}$ is the test statistic for permutation $k$, $D_{obs}$ is the 
observed test statistic, and $I$ is the indicator function.

The ranking scheme can be designed to confine a specific alternative 
hypothesis more power. Two possibilities are available: First, if the null 
hypothesis $H_{0}: \bar{\mu_X} = \bar{\mu_Y}$ is tested against the alternative 
$H_{1}: \bar{\mu_X} \neq \bar{\mu_Y}$, the MST is rooted at a node with the largest 
geodesic distance and the rest of the nodes are ranked according to the 
\emph{high directed preorder} (HDP) traversal of the tree 
\cite{Friedman1979}, which can be found using function \Rfunction{HDP.ranking}. 
Function \Rfunction{KStest} performs this specific test. 
Second, if the null hypothesis $H_{0}: \bar{\sigma_X} = \bar{\sigma_Y}$ is 
tested against the alternative hypothesis $H_{1}: \bar{\sigma_X} \neq 
\bar{\sigma_Y}$, the MST is rooted at the node of smallest geodesic distance 
(centroid) and nodes with largest depths from the root are assigned higher ranks. 
Hence, ranks are increasing \emph{radially} from the root of the MST. The radial 
ranking of vertices in a tree can be found using function \Rfunction{radial.ranking}. 
Function \Rfunction{RKStest} performs this specific test.

The MST found in the previous example is shown in Figure \ref{fig:mst} were 
vertices from group 1 are in green color and vertices from group 2 are in 
yellow color. Ranking vertices in the graph according to the HDP and 
radial traversal of the MST can be done respectively using functions 
\Rfunction{HDP.ranking} and \Rfunction{radial.ranking}

<<>>=
HDP.ranking(MST)
@

<<>>=
radial.ranking(MST)
@

<<mst, fig=TRUE, include=FALSE, echo=FALSE, results=verbatim, height=5, width=5>>=
V(MST)$color <- c(rep("green",20), rep("yellow",20))
par(mfrow=c(1,1), mar=c(1,1,1,1), oma=c(1,1,1,1))
plot(MST, vertex.label.cex=0.8, vertex.size=9)
@

\begin{figure}[h]
\begin{center}
\includegraphics[width=0.7\textwidth]{GSAR-mst}
\end{center}
\caption{Minimum spanning tree of some random data.}
\label{fig:mst}
\end{figure}

%--------------------------------------------------------------------------
\subsection{Mean deviation tests}
%--------------------------------------------------------------------------
The mean deviation (MD) statistic calculates the average deviation between 
the Cumulative Distribution Functions (CDFs) of the ranks of samples from 
X and Y. The MD statistic for a gene set of size $p$ is defined as

$$D = \sum_{i=1}^{p} \left[ P(X,i) - P(Y,i) \right]$$

\noindent where

$$P(X,i) = \frac{\sum_{j \in X, j \leq i} r_{j}^{\alpha}}{\sum_{j \in X} r_{j}^{\alpha}}$$

\noindent and

$$P(Y,i) = \sum_{j \in Y, j \leq i} \frac{1}{n_{2}}$$

\noindent $r_{j}$ is the rank of sample $j$ in the MST and the exponent 
$\alpha$ is set to $0.25$ to give the ranks a modest weight. The null 
distribution of $D$ is obtained by permuting sample labels for a large 
number of times ($nperm$) and calculating $D$ for each time. The MD 
statistic has asymptotically a normal distribution and tests a two-sided 
hypothesis. $P$-value is calculated as
 
$$P-value = \frac{\sum_{k=1}^{nperm} I \left[ |D_{k}| \geq |D_{obs}| \right] + 1}{nperm + 1}$$

\noindent where $D_{k}$ is the test statistic for permutation $k$, $D_{obs}$ is the 
observed test statistic, and $I$ is the indicator function. Similar to KS statistic, 
combining this statistic with appropriate ranking schemes, allows the test 
of specific alternative hypotheses, namely diffferential mean (mean deviation 
test function \Rfunction{MDtest}) and differential variance (radial mean 
deviation function \Rfunction{RMDtest}).

%--------------------------------------------------------------------------
\subsection{Aggregated F-test}
%--------------------------------------------------------------------------
The univariate F-test is used to detect differential variance in individual 
genes forming a gene set of size $p$, and the individual P-values, 
$p_{i}, 1 \leq i \leq p$, are then aggregated using Fisher probability 
combining method to obtain a score statistic ($T$) for the gene set

$$T = -2 \sum_{i=1}^{p} \log_{e} (p_{i})$$

\noindent Significance is estimated by permuting sample labels and calculating 
$T$ for a large number of times ($nperm$). P-value is calculated as 

$$P-value = \frac{\sum_{k=1}^{nperm} I \left[ T_{k} \geq T_{obs} \right] + 1}{nperm + 1}$$

\noindent where $T_{k}$ is the test statistic for permutation $k$, $T_{obs}$ is the 
observed test statistic, and $I$ is the indicator function.

%--------------------------------------------------------------------------
\subsection{Gene sets net correlations analysis}
%--------------------------------------------------------------------------
\subsubsection{Method}
%--------------------------------------------------------------------------
Gene sets net correlations analysis (GSNCA) is a two-sample nonparametric 
multivariate differential coexpression test that accounts for the correlation 
structure between features (genes). For a gene set of size $p$, the test 
assigns weight factors $w_{i}, 1 \leq i \leq p,$ to 
genes under one condition and adjust these weights simultaneously such that 
equality is achieved between each genes's weight and the sum of its weighted 
absolute correlations ($r_{ij}$) with other genes in a gene set of $p$ genes

$$w_{i} = \sum_{j \neq i} w_{i} \left| r_{ij} \right| \quad \quad 1 \leq i \leq p$$

\noindent The problem is solved as an eigenvector problem with a unique 
solution which is the eigenvector corresponding to the largest eigenvalue 
of the genes' correlation matrix (see \cite{Rahmatallah2014} for details). 

The test statistic $w_{GSNCA}$ is given by the first norm between the scaled 
weight vectors $w^{(1)}$ and $w^{(2)}$ (each vector is multiplied by its 
norm) between two conditions

$$w_{GSNCA} = \sum_{i=1}^{p} \left| w_{i}^{(1)} - w_{i}^{(2)} \right|$$

This test statistic tests the null hypothesis $H_{0}: w_{GSNCA}=0$ against 
the alternative $H_{1}: w_{GSNCA} \neq 0$. The performance of this test was 
thoroughly examind in \cite{Rahmatallah2014}. $P$-value is calculated in 
exactly the same way as before for the WW and KS tests. The values in the 
scaled weight vectors $w^{(1)}$ and $w^{(2)}$ roughly fall in the range 
$[0.5,1.5]$, with high values indicating genes that are highly correlated 
with other genes in the same gene set.

%--------------------------------------------------------------------------
\subsubsection{The problem of zero standard deviation}
%--------------------------------------------------------------------------
In special cases some features in a set may have constant or nearly constant 
levels across the samples in one or both conditions. Such situation almost 
never encountered in microarray data, but may arises for RNA-seq count data 
where a gene may have zero counts under many samples if the gene is not 
expressed. 
This results in a zero or a tiny standard deviation. Such case produces an 
error in command \Rfunction{cor} used to compute the correlations between 
features. To avoid this situation, standard deviations are checked in advance 
(default behaviour) and if any is found below a specified minimum limit 
(default is \Robject{1e-3}), the execution stops and an error message is 
returned indicating the the number of feature causing the problem (if only one 
the index of that feature is given too). To perform the GSNCA for count data, 
the features causing the problem must be excluded from the set.

If a feature has nearly a constant level for some (but not all) samples under 
both conditions, permuting sample labels may group together such samples under 
one condition by chance and hence produce a standard deviation smaller than the 
minimum limit. To allow the test to skip such permutations without causing 
excessive delay, an upper limit for the number of allowed skips can be set 
(default is $10$). If the upper limit is exceeded, an error message is 
returned.

If the user is certain that the tested feature sets contain no feature with 
nearly zero standard deviation (such as the case with filtered microarray 
data), the checking step for tiny standard deviations can be skipped 
in order to reduce the execution time.

%--------------------------------------------------------------------------
\section{Notes on handling RNA-seq count data}
%--------------------------------------------------------------------------
RNA-seq data consists of integer counts usually represented by the discrete 
Poisson or Negative Binomial distributions. Therefore, tests designed for 
microarray data (which follows the continuous normal distribution) can not 
be applied directly to RNA-seq data. The nonparametric tests presented in 
package \Rpackage{GSAR} need no prior distributional assumptions and can be 
applied to RNA-seq counts given that proper normalization is used. The 
normalization should accounts for the between-samples differences (library 
size or sequencing depth) and within-sample differences (mainly gene length). 
The \emph{reads per kilobase per million} (RPKM) is such normalization. 
However, due to the lack of thorough performance studies, two points 
must be declared:
\begin{itemize}
  \item The variance of both the Poisson and negative Bionomial distributions, 
used to model RNA-seq count data is a function of their mean. Therefore, 
applying the variance tests to RNA-seq data highly depends on the 
normalization method. This specific topic is not well-studied and 
characterized yet.
  \item RNA-seq datasets often have many zero counts, therefore, the problem 
of having at least one gene with zero standard deviations in a gene set is 
frequent and prevent calculating the correlation coefficients necessary to 
perform the GSNCA. One possible solution is to discard any genes that may 
have zero or tiny standard deviation and apply GSNCA to the remaining genes 
in the gene set.
\end{itemize}

%--------------------------------------------------------------------------
\section{Case studies}
%--------------------------------------------------------------------------
This Section illustrates the typical procedure for applying the methods 
available in package \Rpackage{GSAR} to perform GSA. Two microarray and 
one RNA-seq datasets are used.
%--------------------------------------------------------------------------
\subsection{The p53 dataset}
%--------------------------------------------------------------------------
\subsubsection{Introduction}
%--------------------------------------------------------------------------
p53 is a major tumor suppressor protein. The p53 dataset comprises $50$ 
samples of the NCI-60 cell lines differentiated based on the status of the 
TP53 gene: $17$ cell lines carrying wild type (WT) TP53 and $33$ cell lines 
carrying mutated (MUT) TP53 \cite{Olivier2002, Subramanian2005}. 
Transcriptional profiles obtained from microarrays of platform hgu95av2 
are available from the Broad Institute's website 
(\url{http://www.broadinstitute.org/gsea/datasets.jsp}).\\

%--------------------------------------------------------------------------
\subsubsection{Filtering and normalization}
%--------------------------------------------------------------------------
A preprocessed version of p53 dataset is available in package \Rpackage{GSAR} 
as a \Rclass{matrix} object. The p53 dataset was dowloaded from the Broad 
Institute's website. Probe level intensities were quantile normalized and 
transformed to the log scale using $\log_{2}(1+intensity)$. Probes originally 
had Affymetrix identifiers which are mapped to unique gene symbol identifiers. 
Probes without mapping to entrez and gene symbol identifiers were discarded. 
Probes with duplicate intensities were assessed and the probe with the largest 
absolute value of t-statistic between WT and MUT conditions was selected as 
the gene match. Finally, genes were assigned gene symbol identifiers and 
columns were assigned names indicating weither they belong to WT or MUT group. 
The columns were sorted such that the first $17$ columns are WT samples and 
the next $33$ columns are the MUT samples. This processed version of the 
p53 dataset was used in the analysis presented in \cite{Rahmatallah2014}.\\

%--------------------------------------------------------------------------
\subsubsection{GSA}
%--------------------------------------------------------------------------
GSA is performed on selected C2 curated gene sets (pathways) of the 
\emph{molecular signatures database} (MSigDB) $3.0$ \cite{Liberzon2011}. 
This list of gene sets is available in package \Biocexptpkg{GSVAdata}. We start 
by loading the required data

<<>>=
library(GSVAdata)
data(p53DataSet)
data(c2BroadSets)
@

\noindent \Robject{c2BroadSets} is an object of class 
\Rclass{GeneSetCollection} supported by package \Biocpkg{GSEABase}. 
The genes in the \Robject{c2BroadSets} object have entrez identifiers. 
Package \Biocannopkg{org.Hs.eg.db} is used to convert the entrez identifiers to 
gene symbol identifiers. Genes without unique mapping to gene symbol 
identifiers or that do not exist in the p53 dataset are discarded from the C2 
pathways. This insures proper indexing of genes in the dataset by the gene 
names in each C2 pathway. Finally, we keep only pathways with 
$10 \leq p \leq 500$ where $p$ is the number of genes remaining in the 
pathways after filtering steps.

<<eval=TRUE>>=
library(org.Hs.eg.db)
library(GSEABase)
C2 <- as.list(geneIds(c2BroadSets))
len <- length(C2)
genes.entrez <- unique(unlist(C2))
genes.symbol <- array("",c(length(genes.entrez),1))
x <- org.Hs.egSYMBOL
mapped_genes <- mappedkeys(x)
xx <- as.list(x[mapped_genes])
for (ind in 1:length(genes.entrez)){
    if (length(xx[[genes.entrez[ind]]])!=0)
        genes.symbol[ind] <- xx[[genes.entrez[ind]]]
                                   }
## discard genes with no mapping to gene symbol identifiers
genes.no.mapping <- which(genes.symbol == "")
if(length(genes.no.mapping) > 0){
    genes.entrez <- genes.entrez[-genes.no.mapping]
    genes.symbol <- genes.symbol[-genes.no.mapping]
                                }
names(genes.symbol) <- genes.entrez
## discard genes in C2 pathways which do not exist in p53 dataset
p53genes <- rownames(p53DataSet)
remained <- array(0,c(1,len))
for (k in seq(1, len, by=1)) {
    remained[k] <- sum((genes.symbol[C2[[k]]] %in% p53genes) & 
    (C2[[k]] %in% genes.entrez))
                             }
## discard C2 pathways which have less than 10 or more than 500 genes
C2 <- C2[(remained>=10)&&(remained<=500)]
pathway.names <- names(C2)
c2.pathways <- list()
for (k in seq(1, length(C2), by=1)) {
    selected.genes <- which(p53genes %in% genes.symbol[C2[[k]]])
    c2.pathways[[length(c2.pathways)+1]] <- p53genes[selected.genes]
                                    }
names(c2.pathways) <- pathway.names
path.index <- which(names(c2.pathways) == "LU_TUMOR_VASCULATURE_UP")
@

\noindent \Robject{c2.pathways} is now a list with each entry being a named 
list of the genes (gene symbol identifiers) forming one C2 pathway. To 
demonstrate the use of different tests, we consider the C2 pathway 
LU TUMOR VASCULATURE UP used in \cite{Rahmatallah2014} to illustrate 
GSNCA. 

<<>>=
target.pathway <- p53DataSet[c2.pathways[["LU_TUMOR_VASCULATURE_UP"]],]
group.label <- c(rep(1,17), rep(2,33))
WW_pvalue <- WWtest(target.pathway, group.label)
KS_pvalue <- KStest(target.pathway, group.label)
MD_pvalue <- MDtest(target.pathway, group.label)
RKS_pvalue <- RKStest(target.pathway, group.label)
RMD_pvalue <- RMDtest(target.pathway, group.label)
F_pvalue <- AggrFtest(target.pathway, group.label)
GSNCA_pvalue <- GSNCAtest(target.pathway, group.label)
WW_pvalue
KS_pvalue
MD_pvalue
RKS_pvalue
RMD_pvalue
F_pvalue
GSNCA_pvalue
@

\noindent The questions addressed by these tests were the identification of 
gene sets expressed with different distributions, means, variances or 
correlation structure between two conditions. At a significance level $0.05$, 
the targeted pathway shows a statistical evidence of being differentially 
coexpressed only. The MST2s of the correlation network for WT and MUT groups 
are shown in Figure \ref{fig:mst2plot}, generated by function 
\Rfunction{plotMST2.pathway}

<<mst2plot, fig=TRUE, include=FALSE, echo=TRUE, results=verbatim, height=7, width=7>>=
plotMST2.pathway(object=p53DataSet[c2.pathways[[path.index]],],
group=c(rep(1,17), rep(2,33)), name="LU_TUMOR_VASCULATURE_UP", 
legend.size=1.2, leg.x=-1.2, leg.y=2, 
label.size=1, label.dist=0.8, cor.method="pearson")
@

\begin{figure}[!h]
\begin{center}
\includegraphics[width=\textwidth]{GSAR-mst2plot}
\end{center}
\caption{MST2s of LU TUMOR VASCULATOR UP correlation network, 
(left) WT (right) MUT.}
\label{fig:mst2plot}
\end{figure}

\noindent The targeted pathway comprises genes over-expressed in ovarian cancer 
endothelium \cite{Lu2007}. Gene TNFAIP6 (tumor necrosis factor, 
$\alpha$-induced protein 6) identified by GSNCA as a hub gene for WT group 
and visualized using MST2 (Figure \ref{fig:mst2plot}, left panel) was found 
$29.1$-fold over-expressed in tumor endothelium in the original study and was 
suggested to be specific for ovarian cancer vasculature. This indicates that 
gene TNFAIP6 can be an important regulator of ovarian cancer, and identifying 
it as a hub by GSNCA enhances the original observation. When p53 is mutated 
(Figure \ref{fig:mst2plot}, right panel) the hub gene is VCAN, containing p53 
binding site and its expression is highly correlated with p53 dosage 
\cite{Yoon2002}. Therefore, both hub genes provide adequate information about 
the underlying biological processes.

If testing multiple or all the gene sets in the \Robject{c2.pathways} list is 
desired, the wrapper function \Rfunction{TestGeneSets} can be used. For 
example, the following code tests the first $3$ gene sets in list 
\Robject{c2.pathways}, that have a minimum of $10$ and a maximum of $100$ 
genes, using the GSNCA method

<<>>=
results <- TestGeneSets(object=p53DataSet, group=group.label, 
geneSets=c2.pathways[1:3], min.size=10, max.size=100, test="GSNCAtest")
results
@

%--------------------------------------------------------------------------
\subsection{The ALL dataset}
%--------------------------------------------------------------------------
\subsubsection{Introduction}
%--------------------------------------------------------------------------
This dataset consists of microarrays (platform hgu95av2) from $128$ different 
individuals with acute lymphoblastic leukemia (ALL). There are $95$ samples 
with B-cell ALL \cite{Chiaretti2004} and $33$ with T-cell ALL 
\cite{Chiaretti2005}. We consider B-cell type only and compare tumors carrying 
the BCR/ABL mutations ($37$ samples) to those with no cytogenetic 
abnormalities (42 samples). The Bioconductor package \Biocexptpkg{ALL} provides 
the ALL dataset with samples normalized using the 
\emph{robust multiarray analysis} (RMA) procedure \cite{Irizarry2003}.\\

%--------------------------------------------------------------------------
\subsubsection{Filtering and normalization}
%--------------------------------------------------------------------------
Affymetrix probe identifiers without mapping to entrez and gene symbol 
identifiers were discarded. Affymetrix probe identifiers were mapped to 
unique gene symbol identifiers and intensities of probes mapping to the 
same gene symbol identifier were assessed and the probe with the largest 
absolute value of t-statistic between normal (NEG) and mutation (MUT) 
conditions was selected as the gene match.\\

<<>>=
library(Biobase)
library(genefilter)
library(annotate)
library(hgu95av2.db)
library(ALL)
data(ALL)
bcell = grep("^B", as.character(ALL$BT))
types = c("NEG", "BCR/ABL")
moltyp = which(as.character(ALL$mol.biol) %in% types)
ALL_bcrneg = ALL[, intersect(bcell, moltyp)]
ALL_bcrneg$mol.biol = factor(ALL_bcrneg$mol.biol)
ALL_bcrneg$BT = factor(ALL_bcrneg$BT)
nBCR <- sum(ALL_bcrneg$mol.biol == "BCR/ABL")
nNEG <- sum(ALL_bcrneg$mol.biol == "NEG")
BCRsamples <- which(ALL_bcrneg$mol.biol == "BCR/ABL")
NEGsamples <- which(ALL_bcrneg$mol.biol == "NEG")
ALL_bcrneg <- ALL_bcrneg[,c(BCRsamples,NEGsamples)]
platform <- annotation(ALL_bcrneg)
annType <- c("db", "env")
entrezMap <- getAnnMap("ENTREZID", annotation(ALL_bcrneg), 
type=annType, load=TRUE)
symbolMap <- getAnnMap("SYMBOL", annotation(ALL_bcrneg), 
type=annType, load=TRUE)
filtered <- nsFilter(ALL_bcrneg, require.entrez=TRUE, 
remove.dupEntrez=FALSE, require.symbol=TRUE, require.GOBP=FALSE, 
var.func=IQR, var.filter=FALSE, var.cutof=0.5)
filtered.set <- filtered$eset
probe.names <- featureNames(filtered.set)
rr <- rowttests(filtered.set, as.factor(ALL_bcrneg$mol.biol), tstatOnly=TRUE)
fL <- findLargest(probe.names, abs(rr$statistic), platform)
filtset2 <- filtered.set[fL,]
affymetrix.probe.names <- featureNames(filtset2)
gene.symbols <- lookUp(affymetrix.probe.names, platform, "SYMBOL")
featureNames(filtset2) <- gene.symbols
ALLdataset <- exprs(filtset2)
@

%--------------------------------------------------------------------------
\subsubsection{Selected gene set}
%--------------------------------------------------------------------------
Lets examine the C2 pathway KEGG CHRONIC MYELOID LEUKEMIA, knowm to be 
specifically associated with the BCR/ABL mutation. This pathway has many 
BCR/ABL-related genes and hence expected to show difference between NEG 
and MUT conditions. To ensure proper indexing, the lists of genes in C2 
pathways should consists only of genes available in the filtered ALL 
dataset. Therefore, the same steps taken to filter the C2 pathways with 
the p53 dataset are repeated for the ALL dataset.

<<>>=
C2 <- as.list(geneIds(c2BroadSets))
len <- length(C2)
genes.entrez <- unique(unlist(C2))
genes.symbol <- array("",c(length(genes.entrez),1))
x <- org.Hs.egSYMBOL
mapped_genes <- mappedkeys(x)
xx <- as.list(x[mapped_genes])
for (ind in 1:length(genes.entrez)){
    if (length(xx[[genes.entrez[ind]]])!=0)
        genes.symbol[ind] <- xx[[genes.entrez[ind]]]
                                   }
## discard genes with no mapping to gene symbol identifiers
genes.no.mapping <- which(genes.symbol == "")
if(length(genes.no.mapping) > 0){
    genes.entrez <- genes.entrez[-genes.no.mapping]
    genes.symbol <- genes.symbol[-genes.no.mapping]
                                }
names(genes.symbol) <- genes.entrez
## discard genes in C2 pathways which do not exist in ALL dataset
ALLgenes <- rownames(ALLdataset)
remained <- array(0,c(1,len))
for (k in seq(1, len, by=1)) {
    remained[k] <- sum((genes.symbol[C2[[k]]] %in% ALLgenes) & 
    (C2[[k]] %in% genes.entrez))
                             }
## discard C2 pathways which have less than 10 or more than 500 genes
C2 <- C2[(remained>=10)&&(remained<=500)]
pathway.names <- names(C2)
c2.pathways <- list()
for (k in seq(1, length(C2), by=1)) {
    selected.genes <- which(ALLgenes %in% genes.symbol[C2[[k]]])
    c2.pathways[[length(c2.pathways)+1]] <- ALLgenes[selected.genes]
                                    }
names(c2.pathways) <- pathway.names
path.index <- which(names(c2.pathways) == "KEGG_CHRONIC_MYELOID_LEUKEMIA")
@

\noindent \Robject{c2.pathways} is now a list with each entry being a named 
list of the genes (gene symbol identifiers) forming one C2 pathway. Only 
genes available in the filtered ALL dataset are included in the pathways.

<<>>=
KCMLpathway <- ALLdataset[c2.pathways[["KEGG_CHRONIC_MYELOID_LEUKEMIA"]],]
group.label <- c(rep(1,37), rep(2,42))
WW_pvalue <- WWtest(KCMLpathway, group.label)
KS_pvalue <- KStest(KCMLpathway, group.label)
MD_pvalue <- MDtest(KCMLpathway, group.label)
RKS_pvalue <- RKStest(KCMLpathway, group.label)
RMD_pvalue <- RMDtest(KCMLpathway, group.label)
F_pvalue <- AggrFtest(KCMLpathway, group.label)
GSNCA_pvalue <- GSNCAtest(KCMLpathway, group.label)
WW_pvalue
KS_pvalue
MD_pvalue
RKS_pvalue
RMD_pvalue
F_pvalue
GSNCA_pvalue
@

\noindent At a significance level $0.05$, $P$-values show statistical evidence 
that the pathway is differentially coexpressed and has different distribution 
between BCR/ABL and NEG conditions. The MST2s of the correlation network for 
BCR/ABL and NEG groups are shown in Figure \ref{fig:KCMLplot}, generated by 
function \Rfunction{plotMST2.pathway}

<<KCMLplot, fig=TRUE, include=FALSE, echo=TRUE, results=verbatim, height=8, width=8>>=
plotMST2.pathway(object=KCMLpathway, group=group.label, 
name="KEGG_CHRONIC_MYELOID_LEUKEMIA", legend.size=1.2, leg.x=-1, 
leg.y=2, label.size=0.8, cor.method="pearson")
@

\begin{figure}[!h]
\begin{center}
\includegraphics[width=\textwidth]{GSAR-KCMLplot}
\end{center}
\caption{MST2s of pathway KEGG CHRONIC MYELOID LEUKEMIA correlation network, 
(left) BCR/ABL (right) NEG.}
\label{fig:KCMLplot}
\end{figure}

%--------------------------------------------------------------------------
\subsection{The Pickrell dataset}
%--------------------------------------------------------------------------
\subsubsection{Introduction}
%--------------------------------------------------------------------------
The Pickrell dataset of sequenced cDNA libraries generated from $69$ 
lymphoblastoid cell lines derived from unrelated Yoruban Nigerian individuals 
(YRI) is part of the HapMap project. The original experimental data was 
published by \cite{Pickrell2010}. Package \Biocexptpkg{tweeDEseqCountData} 
provides the table of counts for this dataset in the expression set object 
\Robject{pickrell.eset}. This table of counts corresponds to the one in 
the ReCount repository available at 
\url{http://bowtie-bio.sourceforge.net/recount}. Details on the 
pre-processing steps to obtain this table of counts from the raw reads are 
provided by \cite{Frazee2011}.

Package \Biocexptpkg{tweeDEseqCountData} provides annotation data for the human 
genes forming the table in \Robject{pickrell.eset} as a data frame object 
\Robject{annotEnsembl63}. \Biocexptpkg{tweeDEseqCountData} also provides two 
lists of genes (gene sets) with documented sex-specific expression and 
occurring within the set of genes that form the table of counts in 
\Robject{pickrell.eset}. The first is a set of genes that are located on 
the male-specific region of chromosome Y, and therefore are over-expressed 
in males (\Robject{msYgenes}). 
The second is a set of genes, that are escaping X-chromosome inactivation, and 
therefore are overexpressed in females (\Robject{XiEgenes}). These two sets 
are useful in serving as true positives when GSA is conducted between males 
and females to detect gene sets that are differentially expressed.  

<<>>=
library(tweeDEseqCountData)
data(pickrell)
data(annotEnsembl63)
data(genderGenes)
gender <- pickrell.eset$gender
pickrell.eset
sampleNames(pickrell.eset)[gender == "male"]
sampleNames(pickrell.eset)[gender == "female"]
head(annotEnsembl63)
length(msYgenes)
length(XiEgenes)
@

\noindent We will also extract the set of all X-linked genes that are not 
escaping inactivation (\Robject{Xigenes}) to use it as a true negative 
set (not differentially expressed)

<<>>=
allXgenes <- rownames(annotEnsembl63)[annotEnsembl63$Chr == "X"]
Xigenes <- allXgenes[!(allXgenes %in% XiEgenes)]
length(Xigenes)
@

%--------------------------------------------------------------------------
\subsubsection{Filtering and normalization}
%--------------------------------------------------------------------------
Any transcript without entrez identifier or gene length information is 
discarded. To consider only expressed genes in the analysis, genes with an 
average \emph{count per million} (cpm) less than $0.1$ are discarded. 
The gene length information is used to perform the RPKM normalization. 
Finally, the RPKM-normalized expression is transformed to the logarithm 
scale. RPKM as well as a few other normalizations were used with the 
Pickrell datasets in \cite{Rahmatallah2014bmc} to perform GSA and the 
study found no significant differences between different normalizations 
for the same test statistic.\\

<<>>=
library(edgeR)
gene.indices <- which(!(is.na(annotEnsembl63$EntrezID) | 
is.na(annotEnsembl63$Length)))
PickrellDataSet <- exprs(pickrell.eset)
PickrellDataSet <- PickrellDataSet[gene.indices,]
genes.length <- annotEnsembl63$Length[gene.indices]
cpm.matrix <- cpm(PickrellDataSet)
cpm.means <- rowMeans(cpm.matrix)
cpm.filter <- which(cpm.means > 0.1)
PickrellDataSet <- PickrellDataSet[cpm.filter,]
genes.length <- genes.length[cpm.filter]
rpkm.set <- rpkm(PickrellDataSet, genes.length)
rpkm.set <- log2(1 + rpkm.set)
@

%--------------------------------------------------------------------------
\subsubsection{Testing selected pathways}
%--------------------------------------------------------------------------
Any gene in \Robject{msYgenes}, \Robject{XiEgenes}, or \Robject{Xigenes} 
but not found in the filtered dataset is discarded. Then, the remaining 
gender-related genes in \Robject{msYgenes} and \Robject{XiEgenes} are combined 
into one gene set (\Robject{XYgenes}).

<<>>=
gene.space <- rownames(rpkm.set)
msYgenes <- msYgenes[msYgenes %in% gene.space]
XiEgenes <- XiEgenes[XiEgenes %in% gene.space]
Xigenes <- Xigenes[Xigenes %in% gene.space]
XYgenes <- c(msYgenes, XiEgenes)
length(XYgenes)
length(Xigenes)
@

\noindent The gender-related gene set \Robject{XYgenes} was found 
differentially expressed with high significance

<<>>=
XYpathway <- rpkm.set[XYgenes,]
group.label.pickrell <- (gender == "male") + 1
WW_pvalue <- WWtest(XYpathway, group.label.pickrell)
KS_pvalue <- KStest(XYpathway, group.label.pickrell)
WW_pvalue
KS_pvalue
@

\noindent while gene set \Robject{Xigenes} showed no such evidence as expected

<<>>=
Xipathway <- rpkm.set[Xigenes,]
WW_pvalue <- WWtest(Xipathway, group.label.pickrell)
KS_pvalue <- KStest(Xipathway, group.label.pickrell)
WW_pvalue
KS_pvalue
@

\noindent To apply the GSNCA, genes with tiny standard deviations must be 
filtered out first

<<>>=
nrow(XYpathway)
nrow(Xipathway)
tiny.sd.XY.female <- which(apply(XYpathway[, group.label.pickrell == 1], 1, "sd") < 1e-3)
tiny.sd.XY.male <- which(apply(XYpathway[, group.label.pickrell == 2], 1, "sd") < 1e-3)
tiny.sd.Xi.female <- which(apply(Xipathway[, group.label.pickrell == 1], 1, "sd") < 1e-3)
tiny.sd.Xi.male <- which(apply(Xipathway[, group.label.pickrell == 2], 1, "sd") < 1e-3)
length(tiny.sd.XY.female)
length(tiny.sd.XY.male)
length(tiny.sd.Xi.female)
length(tiny.sd.Xi.male)
apply(XYpathway[, group.label.pickrell == 1], 1, "sd")
if(length(tiny.sd.XY.male) > 0) XYpathway <- XYpathway[-tiny.sd.XY.male,]
if(length(tiny.sd.XY.female) > 0) XYpathway <- XYpathway[-tiny.sd.XY.female,]
if(length(tiny.sd.Xi.male) > 0) Xipathway <- Xipathway[-tiny.sd.Xi.male,]
if(length(tiny.sd.Xi.female) > 0) Xipathway <- Xipathway[-tiny.sd.Xi.female,]
nrow(XYpathway)
nrow(Xipathway)
@

\noindent Notice that two genes (\Robject{ENSG00000183878} and 
\Robject{ENSG00000198692}) in \Robject{XYpathway} had zero standard deviations 
for female samples and were filtered out from \Robject{XYpathway}. These two 
genes are Y-liked genes and expected to have many zero counts for female 
samples. Although this filtering step increases the chances of success in 
performing GSNCA, the existence of many zero counts dispersed over many 
samples for one or more genes may still cause a problem when the sample 
permutation process groups many zero counts under one condition. The 
parameter \Robject{max.skip} in function \Rfunction{GSNCAtest} allows some 
tolerance by assigning the maximum number of skipped permutations allowed 
to avoid the few ones causing the problem. This solution may work or fail 
depending on the proportion of zero counts in the data. For example, 
assigning \Robject{max.skip} to $100$ or more solved the problem for 
\Robject{XYpathway}, but it did not for \Robject{Xipathway}. We advise to 
perform gene filtering based on zero counts prior to trying the GSNCA 
for count data.

%--------------------------------------------------------------------------
\section{Session info}
%--------------------------------------------------------------------------
<<>>=
sessionInfo()
@

\bibliographystyle{unsrturl}
\bibliography{GSAR}
\end{document}
