# Supplementary material for: GSAR: Bioconductor package for Gene Set analysis in R
Source: BMC Bioinformatics. 2017 Jan 24;18:61. doi: 10.1186/s12859-017-1482-6 (PMC5259853; doi:10.1186/s12859-017-1482-6)
Supplement: Additional file 3: — Source file ‘GSAR_1.9.1.tar.gz’. (GZ 2174 kb) [file 12859_2017_1482_MOESM3_ESM.gz › GSAR/man/RKStest.Rd]

\name{RKStest}

\alias{RKStest}

\title{Multivariate Radial Kolmogorov-Smirnov Test of Variance}

\description{Performs two-sample nonparametric multivariate test of variance 
based on the minimum spanning tree (MST) and Kolmogorov-Smirnov statistic. 
It tests the null hypothesis that a set of features has the
same scale in two conditions versus different scales.}

\usage{RKStest(object, group, mst.order=1, nperm=1000, pvalue.only=TRUE)}

\arguments{
  \item{object}{a numeric matrix with columns and rows respectively 
corresponding to samples and features.}
  \item{group}{a numeric vector indicating group associations for samples. 
Possible values are 1 and 2.}
  \item{mst.order}{numeric value to indicate the consideration of the union 
of the first \code{mst.order} MSTs. Default value is 1. Maximum allowed 
value is 5.}
  \item{nperm}{number of permutations used to estimate the null distribution 
of the test statistic. If not given, a default value 1000 is used.}
  \item{pvalue.only}{logical. If \code{TRUE} (default), the p-value is 
returned. If \code{FALSE} a list of length three containing the observed 
statistic, the vector of permuted statistics, and the p-value is returned.}
}

\details{This function tests the null hypothesis that a set of features has the 
same scale in two conditions. It performs a two-sample nonparametric 
multivariate test based on the minimum spanning tree (MST) and 
Kolmogorov-Smirnov statistic as proposed by Friedman and Rafsky (1979). The 
MST of the weighted undirectional graph created from the samples is found. 
The nodes of the MST are ranked based on their position in the MST. The MST is 
rooted at the node with smallest geodisic distance (rank 1) and nodes with 
higher depths from the root are assigned higher ranks. The quantity
\eqn{d_i = (r_i / n_1) - (s_i / n_2)} is calculated where \eqn{r_i}(\eqn{s_i}) 
is the number of nodes (samples) from condition 1(2) which ranked lower than 
\eqn{i}, \eqn{1 \le i \le N} and \eqn{N} is the total number of samples. The 
Kolmogorov-Smirnov statistic is given by the maximum absolute difference 
\eqn{D = \sqrt{\frac{n_{1}n_{2}}{n_{1}+n_{2}}} max|d_i|}. The performance of 
this test under different alternative hypotheses was thoroughly examind in 
Rahmatallah et. al. (2012). The null distribution of the test statistic is 
estimated by permuting sample labels \code{nperm} times and calculating the 
test statistic for each. P-value is calculated as 

\deqn{p.value = \frac{\sum_{k=1}^{nperm} I \left[ D_{k} \geq D_{obs} \right] + 1}{nperm + 1}}

where \eqn{D_{k}} is the test statistic for permutation \code{k}, \eqn{D_{obs}} is the 
observed test statistic, and \code{I} is the indicator function.}

\value{
When \code{pvalue.only=TRUE} (default), function \code{RKStest} returns 
the p-value indicating the attained significance level. When 
\code{pvalue.only=FALSE}, function \code{RKStest} produces a list of 
length 3 with the following components:
\item{statistic}{the value of the observed test statistic.}
\item{perm.stat}{numeric vector of the resulting test statistic for 
\code{nperm} random permutations of sample labels.}
\item{p.value}{p-value indicating the attained significance level.}
}

\references{
Rahmatallah Y., Emmert-Streib F. and Glazko G. (2012) Gene set analysis for 
self-contained tests: complex null and specific alternative hypotheses. 
Bioinformatics \bold{28}, 3073--3080.

Friedman J. and Rafsky L. (1979) Multivariate generalization of the 
Wald-Wolfowitz and Smirnov two-sample tests. Ann. Stat. \bold{7}, 697--717.
}

\author{Yasir Rahmatallah and Galina Glazko}
\note{
The variance of both the Poisson and negative Bionomial distributions, used 
to model count data, is a function of their mean. Therefore, using the radial 
Kolmogorov-Smirnov test (\code{RKStest}) to detect pathways with differential 
variance for RNA-Seq counts is not recommended without proper data 
normalization.
}

\seealso{\code{\link{RMDtest}}, \code{\link{WWtest}}, \code{\link{MDtest}}, 
\code{\link{KStest}}.}

\examples{
## generate a feature set of length 20 in two conditions
## each condition has 20 samples
## use multivariate normal distribution
library(MASS)
ngenes <- 20
nsamples <- 40
## let the mean vector have zeros of length 20 for both conditions
zero_vector <- array(0,c(1,ngenes))
## set the covariance matrix to be an identity matrix for condition 1
cov_mtrx <- diag(ngenes)
gp1 <- mvrnorm((nsamples/2), zero_vector, cov_mtrx)
## set some scale difference in the covariance matrix for condition 2
cov_mtrx <- cov_mtrx*3
gp2 <- mvrnorm((nsamples/2), zero_vector, cov_mtrx)
## combine the data of two conditions into one dataset
gp <- rbind(gp1,gp2)
dataset <- aperm(gp, c(2,1))
## first 20 samples belong to group 1
## second 20 samples belong to group 2
pvalue <- RKStest(object=dataset, group=c(rep(1,20),rep(2,20)))
}

\keyword{multivariate}
\keyword{nonparametric}
