# Supplementary material for: GSAR: Bioconductor package for Gene Set analysis in R
Source: BMC Bioinformatics. 2017 Jan 24;18:61. doi: 10.1186/s12859-017-1482-6 (PMC5259853; doi:10.1186/s12859-017-1482-6)
Supplement: Additional file 3: — Source file ‘GSAR_1.9.1.tar.gz’. (GZ 2174 kb) [file 12859_2017_1482_MOESM3_ESM.gz › GSAR/man/RMDtest.Rd]

\name{RMDtest}

\alias{RMDtest}

\title{Multivariate Radial Mean Deviation Test of Variance}

\description{Performs two-sample nonparametric multivariate test of variance 
based on the minimum spanning tree (MST). It calculates the mean deviation 
between the cumulative distribution functions (CDFs) of sample ranks in two 
conditions. It tests the null hypothesis that a set of features has the
same variance (scale) in two conditions versus different variances.}

\usage{RMDtest(object, group, mst.order=1, nperm=1000, pvalue.only=TRUE)}

\arguments{
  \item{object}{a numeric matrix with columns and rows respectively 
corresponding to samples and features.}
  \item{group}{a numeric vector indicating group associations for samples. 
Possible values are 1 and 2.}
  \item{mst.order}{numeric value to indicate the consideration of the union 
of the first \code{mst.order} MSTs. Default value is 1. Maximum allowed 
value is 5.}
  \item{nperm}{number of permutations used to estimate the null distribution 
of the test statistic. If not given, a default value 1000 is used.}
  \item{pvalue.only}{logical. If \code{TRUE} (default), the p-value is 
returned. If \code{FALSE} a list of length three containing the observed 
statistic, the vector of permuted statistics, and the p-value is returned.}
}

\details{This function tests the null hypothesis that a set of features has 
the same scale in two conditions. It performs a two-sample nonparametric 
multivariate test based on the minimum spanning tree (MST) as proposed by 
Friedman and Rafsky (1979). The MST of the weighted undirectional graph 
created from the samples is found. The nodes of the MST are ranked based on 
their position in the MST. The MST is rooted at the node with smallest geodisic 
distance (rank 1) and nodes with higher depths from the root are assigned 
higher ranks. The mean deviation between the cumulative distribution functions 
(CDFs) of sample ranks in two conditions is calculated. The null distribution 
of the test statistic is estimated by permuting sample labels \code{nperm} 
times and calculating the test statistic for each. P-value is calculated as

\deqn{p.value = \frac{\sum_{k=1}^{nperm} I \left[ |D_{k}| \geq |D_{obs}| \right] + 1}{nperm + 1}}

where \eqn{D_{k}} is the test statistic for permutation \code{k}, \eqn{D_{obs}} is the 
observed test statistic, and \code{I} is the indicator function.}

\value{
When \code{pvalue.only=TRUE} (default), function \code{RMDtest} returns 
the p-value indicating the attained significance level. When 
\code{pvalue.only=FALSE}, function \code{RMDtest} produces a list of 
length 3 with the following components:
\item{statistic}{the value of the observed test statistic.}
\item{perm.stat}{numeric vector of the resulting test statistic for 
\code{nperm} random permutations of sample labels.}
\item{p.value}{p-value indicating the attained significance level.}
}

\references{
Rahmatallah Y., Emmert-Streib F. and Glazko G. (2012) Gene set analysis for 
self-contained tests: complex null and specific alternative hypotheses. 
Bioinformatics \bold{28}, 3073--3080.

Friedman J. and Rafsky L. (1979) Multivariate generalization of the 
Wald-Wolfowitz and Smirnov two-sample tests. Ann. Stat. \bold{7}, 697--717.
}

\author{Yasir Rahmatallah and Galina Glazko}
\note{
The variance of both the Poisson and negative Bionomial distributions, used 
to model count data, is a function of their mean. Therefore, using the radial 
mean deviation test (\code{RMDtest}) to detect pathways with differential 
variance for RNA-Seq counts is not recommended without proper data 
normalization.
}

\seealso{\code{\link{RKStest}}, \code{\link{WWtest}}, \code{\link{MDtest}}, 
\code{\link{KStest}}.}

\examples{
## generate a feature set of length 20 in two conditions
## each condition has 20 samples
## use multivariate normal distribution
library(MASS)
ngenes <- 20
nsamples <- 40
## let the mean vector have zeros of length 20 for both conditions
zero_vector <- array(0,c(1,ngenes))
## set the covariance matrix to be an identity matrix for condition 1
cov_mtrx <- diag(ngenes)
gp1 <- mvrnorm((nsamples/2), zero_vector, cov_mtrx)
## set some scale difference in the covariance matrix for condition 2
cov_mtrx <- cov_mtrx*3
gp2 <- mvrnorm((nsamples/2), zero_vector, cov_mtrx)
## combine the data of two conditions into one dataset
gp <- rbind(gp1,gp2)
dataset <- aperm(gp, c(2,1))
## first 20 samples belong to group 1
## second 20 samples belong to group 2
pvalue <- RMDtest(object=dataset, group=c(rep(1,20),rep(2,20))) 
}

\keyword{multivariate}
\keyword{nonparametric}
