# Supplementary material for: GSAR: Bioconductor package for Gene Set analysis in R
Source: BMC Bioinformatics. 2017 Jan 24;18:61. doi: 10.1186/s12859-017-1482-6 (PMC5259853; doi:10.1186/s12859-017-1482-6)
Supplement: Additional file 3: — Source file ‘GSAR_1.9.1.tar.gz’. (GZ 2174 kb) [file 12859_2017_1482_MOESM3_ESM.gz › GSAR/vignettes/Bioconductor.sty]

\NeedsTeXFormat{LaTeX2e}
\ProvidesPackage{Bioconductor}[2013/07/01 Bioconductor vignette style]
% 
\PassOptionsToPackage{usenames,dvipsnames}{color}
\RequirePackage{color}
\definecolor{BiocBlue}{RGB}{24,129,194}
\definecolor{BiocGreen}{RGB}{135,177,63}
\definecolor{BiocGray}{cmyk}{0,0,0,0.50}
\definecolor{BiocMagenta}{rgb}{1, 0, 1}
\definecolor{BiocRed}{rgb}{1, 0, 0}
\definecolor{BiocBittersweet}{cmyk}{0,0.75,1,0.24}
% 
\RequirePackage[%
 pdfpagelabels,%
 plainpages=false,%
 pdfborder={0 0 0},%
 bookmarks=true,%
 bookmarksopen=true,%
 bookmarksnumbered=true,%
 colorlinks,%
 breaklinks,%
 linkcolor=BiocBlue,%
 citecolor=BiocBlue,%
 anchorcolor=BiocBlue,%
 urlcolor=BiocBlue,%
 citebordercolor={.7 .7 .7},%
 linkbordercolor={.7 .7 .7},%
 urlbordercolor={.7 .7 .7},%
 raiselinks,%
 pdfusetitle,%
 pdftex]{hyperref}
\pdfpageattr{/Group << /S /Transparency /I true /CS /DeviceRGB>>} %fixes incorrect color rendering in acroread
\RequirePackage[left=2cm,top=2.5cm,bottom=2.5cm,right=2cm]{geometry}
\renewcommand{\familydefault}{\sfdefault}
%
\RequirePackage{sectsty}
\sectionfont{\sffamily\bfseries\color{BiocBlue}\sectionrule{0pt}{0pt}{-1ex}{1pt}}
\subsectionfont{\sffamily\bfseries\color{BiocBlue}}
\subsubsectionfont{\sffamily\bfseries\color{BiocBlue}}
%% Title
\let\@bioctitle\@empty
\let\@oldtitle\title
\renewcommand{\title}[1]{\def\@bioctitle{#1}\@oldtitle{#1}}
\newcommand{\bioctitle}[2][]{\@oldtitle{#2}%
  \def\tmp{#1}\ifx\tmp\@empty\def\@bioctitle{#2}\else\def\@bioctitle{#1}\fi}
%% Page layout
\RequirePackage{fancyhdr}
\pagestyle{fancy}
\fancyhf{} % clear all header and footer fields
\fancyhead[LE,RO]{\thepage}
\fancyhead[LO,RE]{\@bioctitle}
\renewcommand{\headrule}{}
%
\RequirePackage{enumitem}
\setlist{nolistsep}
%
\RequirePackage{parskip}
%% Alter some LaTeX defaults for better treatment of floats
%% See p.105 of "TeX Unbound" for suggested values
\setcounter{topnumber}{2}
\setcounter{bottomnumber}{2}
\setcounter{totalnumber}{4}
\setcounter{dbltopnumber}{2}
\renewcommand\topfraction{0.9}
\renewcommand\bottomfraction{0.5}
\renewcommand\textfraction{0.1}
\renewcommand\floatpagefraction{0.9}
\renewcommand\dbltopfraction{0.9}
\renewcommand\dblfloatpagefraction{0.8}
%
\newcommand{\email}[1]{\href{mailto:#1}{\texttt{#1}}}
\newcommand{\file}[1]{'#1'}
%
\newcommand{\software}[1]{\textsl{#1}}
\newcommand\R{\software{R}}
%
\newcommand\Bioconductor{\software{Bioconductor}}
\newcommand{\Rpackage}[1]{\textsl{#1}}
\newcommand\Biocpkg[1]{%
  {\href{http://bioconductor.org/packages/release/bioc/html/#1.html}%
    {\Rpackage{#1}}}}
\newcommand\Biocannopkg[1]{%
  {\href{http://bioconductor.org/packages/release/data/annotation/html/#1.html}%
    {\Rpackage{#1}}}}
\newcommand\Biocexptpkg[1]{%
  {\href{http://bioconductor.org/packages/release/data/experiment/html/#1.html}%
    {\Rpackage{#1}}}}
\newcommand\CRANpkg[1]{%
  {\href{http://cran.fhcrc.org/web/packages/#1/index.html}%
    {\Rpackage{#1}}}}
%
\newcommand{\Rcode}[1]{\texttt{#1}}
\newcommand{\Rfunction}[1]{\Rcode{#1}}
\newcommand{\Robject}[1]{\Rcode{#1}}
\newcommand{\Rclass}[1]{\textit{#1}}
%
\newcommand{\bioccomment}[1]{\textsl{\textcolor{BiocGray}{comment: #1}}}
\newcommand{\warning}[1]{\textsl{\textcolor{BiocMagenta}{warning: #1}}}
\newcommand{\fixme}[1]{\textsl{\textcolor{BiocBittersweet}{fixme: #1}}}
%
\newcommand{\prefix}[1]{#1}
\newcommand{\incfig}[5][tbp]{%
  \begin{figure}[#1]%
  \begin{center}%
  \includegraphics[width=#3]{\prefix{#2}}%
  \caption[#4]{\label{#2}\textbf{#4} #5}%
  \end{center}%
  \end{figure}%
} 
% 
\endinput
