# Supplementary material for: GSAR: Bioconductor package for Gene Set analysis in R
Source: BMC Bioinformatics. 2017 Jan 24;18:61. doi: 10.1186/s12859-017-1482-6 (PMC5259853; doi:10.1186/s12859-017-1482-6)
Supplement: Additional file 3: — Source file ‘GSAR_1.9.1.tar.gz’. (GZ 2174 kb) [file 12859_2017_1482_MOESM3_ESM.gz › GSAR/vignettes/GSAR.bib]

@ARTICLE{Rahmatallah2016BIB,
  AUTHOR =       {Yasir Rahmatallah and Frank Emmert-Streib and Galina Glazko},
  TITLE =        {Gene set analysis approaches for {RNA}-seq data: performance evaluation and application guideline},
  JOURNAL =      {Briefings in Bioinformatics},
  YEAR =         {2016},
  volume =       {17},
  number =       {3},
  pages =        {393--407},
}

@ARTICLE{Zybailov2016methods,
  AUTHOR =       {Boris Zybailov and Alicia Byrd and Galina Glazko and Yasir Rahmatallah and Kevin Raney},
  TITLE =        {Protein-protein interaction analysis for functional characterization of helicases},
  JOURNAL =      {Methods},
  YEAR =         {2016},
  volume =       {108},
  number =       {1},
  pages =        {56--64},
}

@ARTICLE{Rahmatallah2014bmc,
  YEAR =         {2014},
  AUTHOR =       {Yasir Rahmatallah and Frank Emmert-Streib and Galina Glazko},
  TITLE =        {Comparative evaluation of gene set analysis approaches for {RNA}-{S}eq data},
  JOURNAL =      {BMC Bioinformatics},
  volume =       {15},
  pages =        {397},
}

@ARTICLE{Rahmatallah2014,
  YEAR =         {2014},
  AUTHOR =       {Yasir Rahmatallah and Frank Emmert-Streib and Galina Glazko},
  TITLE =        {Gene sets net correlations analysis ({GSNCA}): a multivariate differential coexpression test for gene sets},
  JOURNAL =      {Bioinformatics},
  volume =       {30},
  number =       {3},
  pages =        {360--368},
}

@ARTICLE{Rahmatallah2012,
  AUTHOR =       {Yasir Rahmatallah and Frank Emmert-Streib and Galina Glazko},
  TITLE =        {Gene set analysis for self-contained tests: complex null and specific alternative hypotheses},
  JOURNAL =      {Bioinformatics},
  YEAR =         {2012},
  volume =       {28},
  number =       {23},
  pages =        {3073--3080},
}

@ARTICLE{Friedman1979,
  AUTHOR =       {Jerome Friedman and Lawrence Rafsky},
  TITLE =        {Multivariate generalization of the {W}ald-{W}olfowitz and {S}mirnov two-sample tests},
  JOURNAL =      {The Annals of Statistics},
  YEAR =         {1979},
  volume =       {7},
  pages =        {697--717},
}

@ARTICLE{Liberzon2011,
  AUTHOR =       {Arthur Liberzon and Aravind Subramanian and Reid Pinchback and Helga Thorvaldsdottir and Pablo Tamayo and Jill Mesirov},
  TITLE =        {Molecular signatures database ({MSigDB}) 3.0},
  JOURNAL =      {Bioinformatics},
  YEAR =         {2011},
  volume =       {27},
  number =       {12},
  pages =        {1739--1740},
}

@ARTICLE{Lu2007,
  AUTHOR =       {Chunhua Lu and Tomas Bonome and Yang Li and Aparna Kamat and Liz Han and Rosemarie Schmandt and Robert Coleman and David Gershenson and Robert Jaffe and Michael Birrer and Anil Sood},
  TITLE =        {Gene alterations identified by expression profiling in tumor-associated endothelial cells from invasive ovarian carcinom},
  JOURNAL =      {Cancer Research},
  YEAR =         {2007},
  volume =       {67},
  number =       {4},
  pages =        {1757--1768},
}

@ARTICLE{Yoon2002,
  AUTHOR =       {Heejei Yoon and Sandya Liyanarachchi and Fred Wright and Ramana Davuluri and Janet Lockman and Albert de la Chapelle and Natalia Pellegata},
  TITLE =        {Gene expression profiling of isogenic cells with different {TP}53 gene dosage reveals numerous genes that are affected by {TP}53 dosage
  and identifies {CSPG}2 as a direct target of p53},
  JOURNAL =      {Proceedings of the National Academy of Science},
  YEAR =         {2002},
  volume =       {99},
  number =       {24},
  pages =        {15632--15637},
}

@ARTICLE{Irizarry2003,
  AUTHOR =       {Rafael Irizarry and Bridget Hobbs and Francois Collin and Yasmin Beazer-Barclay and Kristen Antonellis and Uwe Scherf and terence Speed},
  TITLE =        {Exploration, normalization, and summaries of high density oligonucleotide array probe level data},
  JOURNAL =      {Biostatistics},
  YEAR =         {2003},
  volume =       {4},
  number =       {2},
  pages =        {249--264},
}

@ARTICLE{Chiaretti2004,
  AUTHOR =       {Sabina Chiaretti and Xiaochun Li and Robert Gentleman and Antonella Vitale and Marco Vignetti and Franco Mandelli and Jerome Ritz and Robin Foa},
  TITLE =        {Gene expression profile of adult {T}-cell acute lymphocytic leukemia identifies distinct subsets of patients with different response to therapy and survival},
  JOURNAL =      {Blood},
  YEAR =         {2004},
  volume =       {103},
  number =       {7},
  pages =        {2771--2778},
}

@ARTICLE{Chiaretti2005,
  AUTHOR =       {Sabina Chiaretti and Xiaochun Li and Robert Gentleman and Antonella Vitale and Kathy Wang and Franco Mandelli and Robin Foa and Jerome Ritz},
  TITLE =        {Gene expression profiles of {B}-lineage adult acute lymphocytic leukemia reveal genetic patterns that identify lineage derivation and distinct mechanisms of transformation},
  JOURNAL =      {Clinical Cancer Research},
  YEAR =         {2005},
  volume =       {11},
  number =       {20},
  pages =        {7209--7219},
}

@ARTICLE{Pickrell2010,
  AUTHOR =       {Joseph K. Pickrell and John C. Marioni and Athma A. Pai and Jacob F. Degner and Barbara E. Engelhardt and Everlyne Nkadori and
  Jean-Baptiste Veyrieras and Matthew Stephens and Yoav Gilad and Jonathan K. Pritchard},
  TITLE =        {Understanding mechanisms underlying human gene expression variation with {RNA} sequencing},
  JOURNAL =      {Nature},
  YEAR =         {2010},
  volume =       {464},
  pages =        {768--772},
}

@ARTICLE{Frazee2011,
  AUTHOR =       {Alyssa C. Frazee and Ben Langmead and Jeffrey T. Leek},
  TITLE =        {Re{C}ount: a multi-experiment resource of analysis-ready {RNA}-seq gene count datasets},
  JOURNAL =      {BMC Bioinformatics},
  YEAR =         {2011},
  volume =       {12},
  pages =        {449},
}

@ARTICLE{Csardi2006,
  AUTHOR =       {Gabor Csardi and Tamas Nepusz},
  TITLE =        {The igraph software package for complex network research},
  JOURNAL =      {InterJournal},
  YEAR =         {2006},
  volume =       {Complex Systems},
  pages =        {1695},
  url   =        {http://igraph.org},
}

@ARTICLE{Tripathi2013,
  AUTHOR =       {Shailesh Tripathi and Galina Glazko and Frank Emmert-Streib},
  TITLE =        {Ensuring the statistical soundness of competitive gene set approaches: gene filtering and genome-scale coverage are essential},
  JOURNAL =      {Nucleic Acids Res.},
  YEAR =         {2013},
  volume =       {41},
  pages =        {e82},
}

@ARTICLE{Subramanian2005,
  AUTHOR =       {Aravind Subramanian and Pablo Tamayo and Vamsi Mootha and Sayan Mukherjee and Benjamin Ebert and Michael Gillette
  and Amanda Paulovich and Scott Pomeroy and Todd Golub and Eric Lander and Jill Mesirov},
  TITLE =        {Gene set enrichment analysis: A knowledge-based approach for interpreting genome-wide expression profiles},
  JOURNAL =      {Proc. Natl. Acad. Sci.},
  YEAR =         {2005},
  volume =       {102},
  number =       {43},
  pages =        {15545--15550},
}

@ARTICLE{Olivier2002,
  AUTHOR =       {Magali Olivier and Ros Eeles and Monica Hollstein and Mohammed Khan and Curtis Harris and Pierre Hainaut},
  TITLE =        {The {IARC} {TP}53 database: new online mutation analysis and recommendations to users},
  JOURNAL =      {Human Mutation},
  YEAR =         {2002},
  volume =       {19},
  number =       {6},
  pages =        {607--614},
}
