# Supplementary material for: GSAR: Bioconductor package for Gene Set analysis in R
Source: BMC Bioinformatics. 2017 Jan 24;18:61. doi: 10.1186/s12859-017-1482-6 (PMC5259853; doi:10.1186/s12859-017-1482-6)
Supplement: Additional file 3: — Source file ‘GSAR_1.9.1.tar.gz’. (GZ 2174 kb) [file 12859_2017_1482_MOESM3_ESM.gz › GSAR/vignettes/unsrturl.bst]

%%% Modification of BibTeX style file /usr/local/texlive/2009/texmf-dist/bibtex/bst/base/unsrt.bst
%%% ... by urlbst, version 0.7 (marked with "% urlbst")
%%% See <http://purl.org/nxg/dist/urlbst>
%%% Added webpage entry type, and url and lastchecked fields.
%%% Added eprint support.
%%% Added DOI support.
%%% Added PUBMED support.
%%% Added hyperref support.
%%% Original headers follow...

% BibTeX standard bibliography style `unsrt'
	% version 0.99a for BibTeX versions 0.99a or later, LaTeX version 2.09.
	% Copyright (C) 1985, all rights reserved.
	% Copying of this file is authorized only if either
	% (1) you make absolutely no changes to your copy, including name, or
	% (2) if you do make changes, you name it something other than
	% btxbst.doc, plain.bst, unsrt.bst, alpha.bst, and abbrv.bst.
	% This restriction helps ensure that all standard styles are identical.
	% The file btxbst.doc has the documentation for this style.

ENTRY
  { address
    author
    booktitle
    chapter
    edition
    editor
    howpublished
    institution
    journal
    key
    month
    note
    number
    organization
    pages
    publisher
    school
    series
    title
    type
    volume
    year
    eprint % urlbst
    doi % urlbst
    pubmed % urlbst
    url % urlbst
    lastchecked % urlbst
  }
  {}
  { label }

INTEGERS { output.state before.all mid.sentence after.sentence after.block }

% urlbst...
% urlbst constants and state variables
STRINGS { urlintro
  eprinturl eprintprefix doiprefix doiurl pubmedprefix pubmedurl
  citedstring onlinestring linktextstring
  openinlinelink closeinlinelink }
INTEGERS { hrefform inlinelinks makeinlinelink
  addeprints adddoiresolver addpubmedresolver }
FUNCTION {init.urlbst.variables}
{
  % The following constants may be adjusted by hand, if desired

  % The first set allow you to enable or disable certain functionality.
  #1 'addeprints :=         % 0=no eprints; 1=include eprints
  #1 'adddoiresolver :=     % 0=no DOI resolver; 1=include it
  #1 'addpubmedresolver :=     % 0=no PUBMED resolver; 1=include it
  #2 'hrefform :=           % 0=no crossrefs; 1=hypertex xrefs; 2=hyperref refs
  #0 'inlinelinks :=        % 0=URLs explicit; 1=URLs attached to titles

  % String constants, which you _might_ want to tweak.
  "URL: " 'urlintro := % prefix before URL; typically "Available from:" or "URL":
  "online" 'onlinestring := % indication that resource is online; typically "online"
  "cited " 'citedstring := % indicator of citation date; typically "cited "
  "[link]" 'linktextstring := % dummy link text; typically "[link]"
  "http://arxiv.org/abs/" 'eprinturl := % prefix to make URL from eprint ref
  "arXiv:" 'eprintprefix := % text prefix printed before eprint ref; typically "arXiv:"
  "http://dx.doi.org/" 'doiurl := % prefix to make URL from DOI
  "doi:" 'doiprefix :=      % text prefix printed before DOI ref; typically "doi:"
  "http://www.ncbi.nlm.nih.gov/pubmed/" 'pubmedurl := % prefix to make URL from PUBMED
  "PMID:" 'pubmedprefix :=      % text prefix printed before PUBMED ref; typically "PMID:"

  % The following are internal state variables, not configuration constants,
  % so they shouldn't be fiddled with.
  #0 'makeinlinelink :=     % state variable managed by possibly.setup.inlinelink
  "" 'openinlinelink :=     % ditto
  "" 'closeinlinelink :=    % ditto
}
INTEGERS { 
  bracket.state
  outside.brackets
  open.brackets
  within.brackets
  close.brackets
}
% ...urlbst to here
FUNCTION {init.state.consts}
{ #0 'outside.brackets := % urlbst...
  #1 'open.brackets :=
  #2 'within.brackets :=
  #3 'close.brackets := % ...urlbst to here

  #0 'before.all :=
  #1 'mid.sentence :=
  #2 'after.sentence :=
  #3 'after.block :=
}

STRINGS { s t }

% urlbst
FUNCTION {output.nonnull.original}
{ 's :=
  output.state mid.sentence =
    { ", " * write$ }
    { output.state after.block =
	{ add.period$ write$
	  newline$
	  "\newblock " write$
	}
	{ output.state before.all =
	    'write$
	    { add.period$ " " * write$ }
	  if$
	}
      if$
      mid.sentence 'output.state :=
    }
  if$
  s
}

% urlbst...
% The following three functions are for handling inlinelink.  They wrap
% a block of text which is potentially output with write$ by multiple
% other functions, so we don't know the content a priori.
% They communicate between each other using the variables makeinlinelink
% (which is true if a link should be made), and closeinlinelink (which holds
% the string which should close any current link.  They can be called
% at any time, but start.inlinelink will be a no-op unless something has
% previously set makeinlinelink true, and the two ...end.inlinelink functions
% will only do their stuff if start.inlinelink has previously set
% closeinlinelink to be non-empty.
% (thanks to 'ijvm' for suggested code here)
FUNCTION {uand}
{ 'skip$ { pop$ #0 } if$ } % 'and' (which isn't defined at this point in the file)
FUNCTION {possibly.setup.inlinelink}
{ makeinlinelink hrefform #0 > uand
    { doi empty$ adddoiresolver uand
        { pubmed empty$ addpubmedresolver uand
            { eprint empty$ addeprints uand
                { url empty$
                    { "" }
                    { url }
                  if$ }
                { eprinturl eprint * }
              if$ }
            { pubmedurl pubmed * }
          if$ }
        { doiurl doi * }
      if$
      % an appropriately-formatted URL is now on the stack
      hrefform #1 = % hypertex
        { "\special {html:<a href=" quote$ * swap$ * quote$ * "> }{" * 'openinlinelink :=
          "\special {html:</a>}" 'closeinlinelink := }
        { "\href {" swap$ * "} {" * 'openinlinelink := % hrefform=#2 -- hyperref
          % the space between "} {" matters: a URL of just the right length can cause "\% newline em"
          "}" 'closeinlinelink := }
      if$
      #0 'makeinlinelink :=
      }
    'skip$
  if$ % makeinlinelink
}
FUNCTION {add.inlinelink}
{ openinlinelink empty$
    'skip$
    { openinlinelink swap$ * closeinlinelink *
      "" 'openinlinelink :=
      }
  if$
}
FUNCTION {output.nonnull}
{ % Save the thing we've been asked to output
  's :=
  % If the bracket-state is close.brackets, then add a close-bracket to
  % what is currently at the top of the stack, and set bracket.state
  % to outside.brackets
  bracket.state close.brackets =
    { "]" *
      outside.brackets 'bracket.state :=
    }
    'skip$
  if$
  bracket.state outside.brackets =
    { % We're outside all brackets -- this is the normal situation.
      % Write out what's currently at the top of the stack, using the
      % original output.nonnull function.
      s
      add.inlinelink
      output.nonnull.original % invoke the original output.nonnull
    }
    { % Still in brackets.  Add open-bracket or (continuation) comma, add the
      % new text (in s) to the top of the stack, and move to the close-brackets
      % state, ready for next time (unless inbrackets resets it).  If we come
      % into this branch, then output.state is carefully undisturbed.
      bracket.state open.brackets =
        { " [" * }
        { ", " * } % bracket.state will be within.brackets
      if$ 
      s * 
      close.brackets 'bracket.state :=
    }
  if$
}

% Call this function just before adding something which should be presented in 
% brackets.  bracket.state is handled specially within output.nonnull.
FUNCTION {inbrackets}
{ bracket.state close.brackets =
    { within.brackets 'bracket.state := } % reset the state: not open nor closed
    { open.brackets 'bracket.state := }
  if$
}

FUNCTION {format.lastchecked}
{ lastchecked empty$
    { "" }
    { inbrackets citedstring lastchecked * }
  if$
}
% ...urlbst to here

FUNCTION {output}
{ duplicate$ empty$
    'pop$
    'output.nonnull
  if$
}

FUNCTION {output.check}
{ 't :=
  duplicate$ empty$
    { pop$ "empty " t * " in " * cite$ * warning$ }
    'output.nonnull
  if$
}

FUNCTION {output.bibitem.original} % urlbst (renamed from output.bibitem, so it can be wrapped below)
{ newline$
  "\bibitem{" write$
  cite$ write$
  "}" write$
  newline$
  ""
  before.all 'output.state :=
}

FUNCTION {fin.entry.original} % urlbst (renamed from fin.entry, so it can be wrapped below)
{ add.period$
  write$
  newline$
}

FUNCTION {new.block}
{ output.state before.all =
    'skip$
    { after.block 'output.state := }
  if$
}

FUNCTION {new.sentence}
{ output.state after.block =
    'skip$
    { output.state before.all =
	'skip$
	{ after.sentence 'output.state := }
      if$
    }
  if$
}

FUNCTION {not}
{   { #0 }
    { #1 }
  if$
}

FUNCTION {and}
{   'skip$
    { pop$ #0 }
  if$
}

FUNCTION {or}
{   { pop$ #1 }
    'skip$
  if$
}

FUNCTION {new.block.checka}
{ empty$
    'skip$
    'new.block
  if$
}

FUNCTION {new.block.checkb}
{ empty$
  swap$ empty$
  and
    'skip$
    'new.block
  if$
}

FUNCTION {new.sentence.checka}
{ empty$
    'skip$
    'new.sentence
  if$
}

FUNCTION {new.sentence.checkb}
{ empty$
  swap$ empty$
  and
    'skip$
    'new.sentence
  if$
}

FUNCTION {field.or.null}
{ duplicate$ empty$
    { pop$ "" }
    'skip$
  if$
}

FUNCTION {emphasize}
{ duplicate$ empty$
    { pop$ "" }
    { "{\em " swap$ * "}" * }
  if$
}

INTEGERS { nameptr namesleft numnames }

FUNCTION {format.names}
{ 's :=
  #1 'nameptr :=
  s num.names$ 'numnames :=
  numnames 'namesleft :=
    { namesleft #0 > }
    { s nameptr "{ff~}{vv~}{ll}{, jj}" format.name$ 't :=
      nameptr #1 >
	{ namesleft #1 >
	    { ", " * t * }
	    { numnames #2 >
		{ "," * }
		'skip$
	      if$
	      t "others" =
		{ " et~al." * }
		{ " and " * t * }
	      if$
	    }
	  if$
	}
	't
      if$
      nameptr #1 + 'nameptr :=
      namesleft #1 - 'namesleft :=
    }
  while$
}

FUNCTION {format.authors}
{ author empty$
    { "" }
    { author format.names }
  if$
}

FUNCTION {format.editors}
{ editor empty$
    { "" }
    { editor format.names
      editor num.names$ #1 >
	{ ", editors" * }
	{ ", editor" * }
      if$
    }
  if$
}

FUNCTION {format.title}
{ title empty$
    { "" }
    { title "t" change.case$ }
  if$
}

FUNCTION {n.dashify}
{ 't :=
  ""
    { t empty$ not }
    { t #1 #1 substring$ "-" =
	{ t #1 #2 substring$ "--" = not
	    { "--" *
	      t #2 global.max$ substring$ 't :=
	    }
	    {   { t #1 #1 substring$ "-" = }
		{ "-" *
		  t #2 global.max$ substring$ 't :=
		}
	      while$
	    }
	  if$
	}
	{ t #1 #1 substring$ *
	  t #2 global.max$ substring$ 't :=
	}
      if$
    }
  while$
}

FUNCTION {format.date}
{ year empty$
    { month empty$
	{ "" }
	{ "there's a month but no year in " cite$ * warning$
	  month
	}
      if$
    }
    { month empty$
	'year
	{ month " " * year * }
      if$
    }
  if$
}

FUNCTION {format.btitle}
{ title emphasize
}

FUNCTION {tie.or.space.connect}
{ duplicate$ text.length$ #3 <
    { "~" }
    { " " }
  if$
  swap$ * *
}

FUNCTION {either.or.check}
{ empty$
    'pop$
    { "can't use both " swap$ * " fields in " * cite$ * warning$ }
  if$
}

FUNCTION {format.bvolume}
{ volume empty$
    { "" }
    { "volume" volume tie.or.space.connect
      series empty$
	'skip$
	{ " of " * series emphasize * }
      if$
      "volume and number" number either.or.check
    }
  if$
}

FUNCTION {format.number.series}
{ volume empty$
    { number empty$
	{ series field.or.null }
	{ output.state mid.sentence =
	    { "number" }
	    { "Number" }
	  if$
	  number tie.or.space.connect
	  series empty$
	    { "there's a number but no series in " cite$ * warning$ }
	    { " in " * series * }
	  if$
	}
      if$
    }
    { "" }
  if$
}

FUNCTION {format.edition}
{ edition empty$
    { "" }
    { output.state mid.sentence =
	{ edition "l" change.case$ " edition" * }
	{ edition "t" change.case$ " edition" * }
      if$
    }
  if$
}

INTEGERS { multiresult }

FUNCTION {multi.page.check}
{ 't :=
  #0 'multiresult :=
    { multiresult not
      t empty$ not
      and
    }
    { t #1 #1 substring$
      duplicate$ "-" =
      swap$ duplicate$ "," =
      swap$ "+" =
      or or
	{ #1 'multiresult := }
	{ t #2 global.max$ substring$ 't := }
      if$
    }
  while$
  multiresult
}

FUNCTION {format.pages}
{ pages empty$
    { "" }
    { pages multi.page.check
	{ "pages" pages n.dashify tie.or.space.connect }
	{ "page" pages tie.or.space.connect }
      if$
    }
  if$
}

FUNCTION {format.vol.num.pages}
{ volume field.or.null
  number empty$
    'skip$
    { "(" number * ")" * *
      volume empty$
	{ "there's a number but no volume in " cite$ * warning$ }
	'skip$
      if$
    }
  if$
  pages empty$
    'skip$
    { duplicate$ empty$
	{ pop$ format.pages }
	{ ":" * pages n.dashify * }
      if$
    }
  if$
}

FUNCTION {format.chapter.pages}
{ chapter empty$
    'format.pages
    { type empty$
	{ "chapter" }
	{ type "l" change.case$ }
      if$
      chapter tie.or.space.connect
      pages empty$
	'skip$
	{ ", " * format.pages * }
      if$
    }
  if$
}

FUNCTION {format.in.ed.booktitle}
{ booktitle empty$
    { "" }
    { editor empty$
	{ "In " booktitle emphasize * }
	{ "In " format.editors * ", " * booktitle emphasize * }
      if$
    }
  if$
}

FUNCTION {empty.misc.check}
{ author empty$ title empty$ howpublished empty$
  month empty$ year empty$ note empty$
  and and and and and
    { "all relevant fields are empty in " cite$ * warning$ }
    'skip$
  if$
}

FUNCTION {format.thesis.type}
{ type empty$
    'skip$
    { pop$
      type "t" change.case$
    }
  if$
}

FUNCTION {format.tr.number}
{ type empty$
    { "Technical Report" }
    'type
  if$
  number empty$
    { "t" change.case$ }
    { number tie.or.space.connect }
  if$
}

FUNCTION {format.article.crossref}
{ key empty$
    { journal empty$
	{ "need key or journal for " cite$ * " to crossref " * crossref *
	  warning$
	  ""
	}
	{ "In {\em " journal * "\/}" * }
      if$
    }
    { "In " key * }
  if$
  " \cite{" * crossref * "}" *
}

FUNCTION {format.crossref.editor}
{ editor #1 "{vv~}{ll}" format.name$
  editor num.names$ duplicate$
  #2 >
    { pop$ " et~al." * }
    { #2 <
	'skip$
	{ editor #2 "{ff }{vv }{ll}{ jj}" format.name$ "others" =
	    { " et~al." * }
	    { " and " * editor #2 "{vv~}{ll}" format.name$ * }
	  if$
	}
      if$
    }
  if$
}

FUNCTION {format.book.crossref}
{ volume empty$
    { "empty volume in " cite$ * "'s crossref of " * crossref * warning$
      "In "
    }
    { "Volume" volume tie.or.space.connect
      " of " *
    }
  if$
  editor empty$
  editor field.or.null author field.or.null =
  or
    { key empty$
	{ series empty$
	    { "need editor, key, or series for " cite$ * " to crossref " *
	      crossref * warning$
	      "" *
	    }
	    { "{\em " * series * "\/}" * }
	  if$
	}
	{ key * }
      if$
    }
    { format.crossref.editor * }
  if$
  " \cite{" * crossref * "}" *
}

FUNCTION {format.incoll.inproc.crossref}
{ editor empty$
  editor field.or.null author field.or.null =
  or
    { key empty$
	{ booktitle empty$
	    { "need editor, key, or booktitle for " cite$ * " to crossref " *
	      crossref * warning$
	      ""
	    }
	    { "In {\em " booktitle * "\/}" * }
	  if$
	}
	{ "In " key * }
      if$
    }
    { "In " format.crossref.editor * }
  if$
  " \cite{" * crossref * "}" *
}

% urlbst...
% Functions for making hypertext links.
% In all cases, the stack has (link-text href-url)
%
% make 'null' specials
FUNCTION {make.href.null}
{
  pop$
}
% make hypertex specials
FUNCTION {make.href.hypertex}
{ 
  "\special {html:<a href=" quote$ *
  swap$ * quote$ * "> }" * swap$ *
  "\special {html:</a>}" *
}
% make hyperref specials
FUNCTION {make.href.hyperref}
{ 
  "\href {" swap$ * "} {\path{" * swap$ * "}}" *
}
FUNCTION {make.href}
{ hrefform #2 =
    'make.href.hyperref      % hrefform = 2
    { hrefform #1 =
        'make.href.hypertex  % hrefform = 1
        'make.href.null      % hrefform = 0 (or anything else)
      if$
    }
  if$
}

% If inlinelinks is true, then format.url should be a no-op, since it's
% (a) redundant, and (b) could end up as a link-within-a-link.
FUNCTION {format.url}
{ inlinelinks #1 = url empty$ or
   { "" }
   { hrefform #1 =
       { % special case -- add HyperTeX specials
         urlintro "\url{" url * "}" * url make.href.hypertex * }
       { urlintro "\url{" * url * "}" * }
     if$
   }
  if$
}

FUNCTION {format.eprint}
{ eprint empty$
    { "" }
    { eprintprefix eprint * eprinturl eprint * make.href }
  if$
}

FUNCTION {format.doi}
{ doi empty$
    { "" }
    { doiprefix doi * doiurl doi * make.href }
  if$
}

FUNCTION {format.pubmed}
{ pubmed empty$
    { "" }
    { pubmedprefix pubmed * pubmedurl pubmed * make.href }
  if$
}

% Output a URL.  We can't use the more normal idiom (something like
% `format.url output'), because the `inbrackets' within
% format.lastchecked applies to everything between calls to `output',
% so that `format.url format.lastchecked * output' ends up with both
% the URL and the lastchecked in brackets.
FUNCTION {output.url}
{ url empty$
    'skip$ 
    { new.block 
      format.url output
      format.lastchecked output 
    }
  if$
}

FUNCTION {output.web.refs}
{
  new.block
  inlinelinks
    'skip$ % links were inline -- don't repeat them
    {
      output.url
      addeprints eprint empty$ not and
        { format.eprint output.nonnull }
        'skip$
      if$
      adddoiresolver doi empty$ not and
        { format.doi output.nonnull }
        'skip$
      if$
      addpubmedresolver pubmed empty$ not and
        { format.pubmed output.nonnull }
        'skip$
      if$
    }
  if$
}

% Wrapper for output.bibitem.original.
% If the URL field is not empty, set makeinlinelink to be true,
% so that an inline link will be started at the next opportunity
FUNCTION {output.bibitem}
{ outside.brackets 'bracket.state :=
  output.bibitem.original
  inlinelinks url empty$ not doi empty$ not or pubmed empty$ not or eprint empty$ not or and
    { #1 'makeinlinelink := }
    { #0 'makeinlinelink := }
  if$
}

% Wrapper for fin.entry.original
FUNCTION {fin.entry}
{ output.web.refs  % urlbst
  makeinlinelink       % ooops, it appears we didn't have a title for inlinelink
    { possibly.setup.inlinelink % add some artificial link text here, as a fallback
      linktextstring output.nonnull }
    'skip$
  if$
  bracket.state close.brackets = % urlbst
    { "]" * }
    'skip$
  if$
  fin.entry.original
}

% Webpage entry type.
% Title and url fields required;
% author, note, year, month, and lastchecked fields optional
% See references 
%   ISO 690-2 http://www.nlc-bnc.ca/iso/tc46sc9/standard/690-2e.htm
%   http://www.classroom.net/classroom/CitingNetResources.html
%   http://neal.ctstateu.edu/history/cite.html
%   http://www.cas.usf.edu/english/walker/mla.html
% for citation formats for web pages.
FUNCTION {webpage}
{ output.bibitem
  author empty$
    { editor empty$
        'skip$  % author and editor both optional
        { format.editors output.nonnull }
      if$
    }
    { editor empty$
        { format.authors output.nonnull }
        { "can't use both author and editor fields in " cite$ * warning$ }
      if$
    }
  if$
  new.block
  title empty$ 'skip$ 'possibly.setup.inlinelink if$
  format.title "title" output.check
  inbrackets onlinestring output
  new.block
  year empty$
    'skip$
    { format.date "year" output.check }
  if$
  % We don't need to output the URL details ('lastchecked' and 'url'),
  % because fin.entry does that for us, using output.web.refs.  The only
  % reason we would want to put them here is if we were to decide that
  % they should go in front of the rather miscellaneous information in 'note'.
  new.block
  note output
  fin.entry
}
% ...urlbst to here


FUNCTION {article}
{ output.bibitem
  format.authors "author" output.check
  new.block
  title empty$ 'skip$ 'possibly.setup.inlinelink if$ % urlbst
  format.title "title" output.check
  new.block
  crossref missing$
    { journal emphasize "journal" output.check
      possibly.setup.inlinelink format.vol.num.pages output% urlbst
      format.date "year" output.check
    }
    { format.article.crossref output.nonnull
      format.pages output
    }
  if$
  new.block
  note output
  fin.entry
}

FUNCTION {book}
{ output.bibitem
  author empty$
    { format.editors "author and editor" output.check }
    { format.authors output.nonnull
      crossref missing$
	{ "author and editor" editor either.or.check }
	'skip$
      if$
    }
  if$
  new.block
  title empty$ 'skip$ 'possibly.setup.inlinelink if$ % urlbst
  format.btitle "title" output.check
  crossref missing$
    { format.bvolume output
      new.block
      format.number.series output
      new.sentence
      publisher "publisher" output.check
      address output
    }
    { new.block
      format.book.crossref output.nonnull
    }
  if$
  format.edition output
  format.date "year" output.check
  new.block
  note output
  fin.entry
}

FUNCTION {booklet}
{ output.bibitem
  format.authors output
  new.block
  title empty$ 'skip$ 'possibly.setup.inlinelink if$ % urlbst
  format.title "title" output.check
  howpublished address new.block.checkb
  howpublished output
  address output
  format.date output
  new.block
  note output
  fin.entry
}

FUNCTION {inbook}
{ output.bibitem
  author empty$
    { format.editors "author and editor" output.check }
    { format.authors output.nonnull
      crossref missing$
	{ "author and editor" editor either.or.check }
	'skip$
      if$
    }
  if$
  new.block
  title empty$ 'skip$ 'possibly.setup.inlinelink if$ % urlbst
  format.btitle "title" output.check
  crossref missing$
    { format.bvolume output
      format.chapter.pages "chapter and pages" output.check
      new.block
      format.number.series output
      new.sentence
      publisher "publisher" output.check
      address output
    }
    { format.chapter.pages "chapter and pages" output.check
      new.block
      format.book.crossref output.nonnull
    }
  if$
  format.edition output
  format.date "year" output.check
  new.block
  note output
  fin.entry
}

FUNCTION {incollection}
{ output.bibitem
  format.authors "author" output.check
  new.block
  title empty$ 'skip$ 'possibly.setup.inlinelink if$ % urlbst
  format.title "title" output.check
  new.block
  crossref missing$
    { format.in.ed.booktitle "booktitle" output.check
      format.bvolume output
      format.number.series output
      format.chapter.pages output
      new.sentence
      publisher "publisher" output.check
      address output
      format.edition output
      format.date "year" output.check
    }
    { format.incoll.inproc.crossref output.nonnull
      format.chapter.pages output
    }
  if$
  new.block
  note output
  fin.entry
}

FUNCTION {inproceedings}
{ output.bibitem
  format.authors "author" output.check
  new.block
  title empty$ 'skip$ 'possibly.setup.inlinelink if$ % urlbst
  format.title "title" output.check
  new.block
  crossref missing$
    { format.in.ed.booktitle "booktitle" output.check
      format.bvolume output
      format.number.series output
      format.pages output
      address empty$
	{ organization publisher new.sentence.checkb
	  organization output
	  publisher output
	  format.date "year" output.check
	}
	{ address output.nonnull
	  format.date "year" output.check
	  new.sentence
	  organization output
	  publisher output
	}
      if$
    }
    { format.incoll.inproc.crossref output.nonnull
      format.pages output
    }
  if$
  new.block
  note output
  fin.entry
}

FUNCTION {conference} { inproceedings }

FUNCTION {manual}
{ output.bibitem
  author empty$
    { organization empty$
	'skip$
	{ organization output.nonnull
	  address output
	}
      if$
    }
    { format.authors output.nonnull }
  if$
  new.block
  title empty$ 'skip$ 'possibly.setup.inlinelink if$ % urlbst
  format.btitle "title" output.check
  author empty$
    { organization empty$
	{ address new.block.checka
	  address output
	}
	'skip$
      if$
    }
    { organization address new.block.checkb
      organization output
      address output
    }
  if$
  format.edition output
  format.date output
  new.block
  note output
  fin.entry
}

FUNCTION {mastersthesis}
{ output.bibitem
  format.authors "author" output.check
  new.block
  title empty$ 'skip$ 'possibly.setup.inlinelink if$ % urlbst
  format.title "title" output.check
  new.block
  "Master's thesis" format.thesis.type output.nonnull
  school "school" output.check
  address output
  format.date "year" output.check
  new.block
  note output
  fin.entry
}

FUNCTION {misc}
{ output.bibitem
  format.authors output
  title howpublished new.block.checkb
  title empty$ 'skip$ 'possibly.setup.inlinelink if$ % urlbst
  format.title output
  howpublished new.block.checka
  howpublished output
  format.date output
  new.block
  note output
  fin.entry
  empty.misc.check
}

FUNCTION {phdthesis}
{ output.bibitem
  format.authors "author" output.check
  new.block
  title empty$ 'skip$ 'possibly.setup.inlinelink if$ % urlbst
  format.btitle "title" output.check
  new.block
  "PhD thesis" format.thesis.type output.nonnull
  school "school" output.check
  address output
  format.date "year" output.check
  new.block
  note output
  fin.entry
}

FUNCTION {proceedings}
{ output.bibitem
  editor empty$
    { organization output }
    { format.editors output.nonnull }
  if$
  new.block
  title empty$ 'skip$ 'possibly.setup.inlinelink if$ % urlbst
  format.btitle "title" output.check
  format.bvolume output
  format.number.series output
  address empty$
    { editor empty$
	{ publisher new.sentence.checka }
	{ organization publisher new.sentence.checkb
	  organization output
	}
      if$
      publisher output
      format.date "year" output.check
    }
    { address output.nonnull
      format.date "year" output.check
      new.sentence
      editor empty$
	'skip$
	{ organization output }
      if$
      publisher output
    }
  if$
  new.block
  note output
  fin.entry
}

FUNCTION {techreport}
{ output.bibitem
  format.authors "author" output.check
  new.block
  title empty$ 'skip$ 'possibly.setup.inlinelink if$ % urlbst
  format.title "title" output.check
  new.block
  format.tr.number output.nonnull
  institution "institution" output.check
  address output
  format.date "year" output.check
  new.block
  note output
  fin.entry
}

FUNCTION {unpublished}
{ output.bibitem
  format.authors "author" output.check
  new.block
  title empty$ 'skip$ 'possibly.setup.inlinelink if$ % urlbst
  format.title "title" output.check
  new.block
  note "note" output.check
  format.date output
  fin.entry
}

FUNCTION {default.type} { misc }

MACRO {jan} {"January"}

MACRO {feb} {"February"}

MACRO {mar} {"March"}

MACRO {apr} {"April"}

MACRO {may} {"May"}

MACRO {jun} {"June"}

MACRO {jul} {"July"}

MACRO {aug} {"August"}

MACRO {sep} {"September"}

MACRO {oct} {"October"}

MACRO {nov} {"November"}

MACRO {dec} {"December"}

MACRO {acmcs} {"ACM Computing Surveys"}

MACRO {acta} {"Acta Informatica"}

MACRO {cacm} {"Communications of the ACM"}

MACRO {ibmjrd} {"IBM Journal of Research and Development"}

MACRO {ibmsj} {"IBM Systems Journal"}

MACRO {ieeese} {"IEEE Transactions on Software Engineering"}

MACRO {ieeetc} {"IEEE Transactions on Computers"}

MACRO {ieeetcad}
 {"IEEE Transactions on Computer-Aided Design of Integrated Circuits"}

MACRO {ipl} {"Information Processing Letters"}

MACRO {jacm} {"Journal of the ACM"}

MACRO {jcss} {"Journal of Computer and System Sciences"}

MACRO {scp} {"Science of Computer Programming"}

MACRO {sicomp} {"SIAM Journal on Computing"}

MACRO {tocs} {"ACM Transactions on Computer Systems"}

MACRO {tods} {"ACM Transactions on Database Systems"}

MACRO {tog} {"ACM Transactions on Graphics"}

MACRO {toms} {"ACM Transactions on Mathematical Software"}

MACRO {toois} {"ACM Transactions on Office Information Systems"}

MACRO {toplas} {"ACM Transactions on Programming Languages and Systems"}

MACRO {tcs} {"Theoretical Computer Science"}

READ

STRINGS { longest.label }

INTEGERS { number.label longest.label.width }

FUNCTION {initialize.longest.label}
{ "" 'longest.label :=
  #1 'number.label :=
  #0 'longest.label.width :=
}

FUNCTION {longest.label.pass}
{ number.label int.to.str$ 'label :=
  number.label #1 + 'number.label :=
  label width$ longest.label.width >
    { label 'longest.label :=
      label width$ 'longest.label.width :=
    }
    'skip$
  if$
}

EXECUTE {initialize.longest.label}

ITERATE {longest.label.pass}

FUNCTION {begin.bib}
{ preamble$ empty$
    'skip$
    { preamble$ write$ newline$ }
  if$
  "\begin{thebibliography}{"  longest.label  * "}" * write$ newline$
}

EXECUTE {begin.bib}

EXECUTE {init.urlbst.variables} % urlbst
EXECUTE {init.state.consts}

ITERATE {call.type$}

FUNCTION {end.bib}
{ newline$
  "\end{thebibliography}" write$ newline$
}

EXECUTE {end.bib}
